# Supplementary material for: Expression of LTR and LINE1 transposable elements defines atypical teratoid/rhabdoid tumor subtypes
Source: Acta Neuropathol Commun. 2025 Jul 22;13:159. doi: 10.1186/s40478-025-02078-w (PMC12285028; doi:10.1186/s40478-025-02078-w)
Supplement: Supplementary file 4 — Additional file4 (XLSX 130 kb) [file 40478_2025_2078_MOESM4_ESM.xlsx]

## Sheet: DEGs
ENSEMBL	SYMBOL	baseMean	log2FoldChange	lfcSE	stat	pvalue	padj
ENSG00000007402	CACNA2D2	376.965	-2.00019	0.296119	-6.75469	1.43142e-11	5.91922e-10
ENSG00000134222	PSRC1	1028.38	-2.00586	0.36242	-5.53462	3.11899e-08	8.00069e-07
ENSG00000165389	SPTSSA	2741.63	-2.00908	0.261149	-7.69323	1.43467e-14	8.51363e-13
ENSG00000145861	C1QTNF2	12.037	-2.01	0.353784	-5.68141	1.33586e-08	3.65123e-07
ENSG00000258704	ENSG00000258704	33.0933	-2.01129	0.228715	-8.79387	1.44489e-18	1.23034e-16
ENSG00000273382	ENSG00000273382	163.925	-2.02566	0.145637	-13.909	5.58593e-44	2.2329e-41
ENSG00000255856	ENSG00000255856	23.8918	-2.03429	0.286356	-7.10404	1.2116e-12	5.80215e-11
ENSG00000097033	SH3GLB1	3982.91	-2.05374	0.206506	-9.94521	2.64622e-23	3.25473e-21
ENSG00000113368	LMNB1	6055.92	-2.06092	0.234721	-8.7803	1.63034e-18	1.38415e-16
ENSG00000256663	ENSG00000256663	211.015	-2.06734	0.371565	-5.56387	2.63863e-08	6.86468e-07
ENSG00000138641	HERC3	231.504	-2.0777	0.307768	-6.75087	1.46958e-11	6.05426e-10
ENSG00000102172	SMS	4607.91	-2.08199	0.2558	-8.13914	3.98095e-16	2.76086e-14
ENSG00000099889	ARVCF	1278.29	-2.08455	0.22528	-9.25312	2.18037e-20	2.23321e-18
ENSG00000050438	SLC4A8	834.879	-2.09853	0.240677	-8.71928	2.79972e-18	2.34924e-16
ENSG00000149634	SPATA25	42.9345	-2.10061	0.341423	-6.15252	7.62603e-10	2.51127e-08
ENSG00000169891	REPS2	36.2367	-2.11308	0.345165	-6.12195	9.24354e-10	3.00269e-08
ENSG00000166912	MTMR10	1049.65	-2.1285	0.25116	-8.47465	2.35787e-17	1.8341e-15
ENSG00000255198	ENSG00000255198	57.3463	-2.1353	0.369169	-5.78409	7.29056e-09	2.07137e-07
ENSG00000237232	ZNF295-AS1	28.3427	-2.14097	0.336059	-6.37081	1.88028e-10	6.78151e-09
ENSG00000005893	LAMP2	7026.46	-2.14852	0.251563	-8.54066	1.33452e-17	1.06396e-15
ENSG00000166405	RIC3	83.5147	-2.16197	0.332193	-6.50818	7.60672e-11	2.88444e-09
ENSG00000102385	DRP2	31.3259	-2.16302	0.360313	-6.00316	1.93517e-09	5.99529e-08
ENSG00000188559	RALGAPA2	922.833	-2.16403	0.281334	-7.69205	1.44801e-14	8.55755e-13
ENSG00000140471	LINS1	536.337	-2.17127	0.233705	-9.29066	1.53339e-20	1.59323e-18
ENSG00000272896	ENSG00000272896	16.2885	-2.17607	0.332444	-6.54568	5.92266e-11	2.2728e-09
ENSG00000146232	NFKBIE	429.494	-2.18298	0.311401	-7.01018	2.38004e-12	1.10662e-10
ENSG00000189171	S100A13	3437.01	-2.18521	0.289087	-7.55902	4.06116e-14	2.2696e-12
ENSG00000215483	LINC00548	36.6697	-2.20056	0.395694	-5.56127	2.67824e-08	6.95063e-07
ENSG00000117643	MAN1C1	316.71	-2.20943	0.363444	-6.07913	1.20835e-09	3.84283e-08
ENSG00000008405	CRY1	1753.27	-2.21172	0.272749	-8.109	5.10387e-16	3.49749e-14
ENSG00000133318	RTN3	12669.1	-2.22015	0.242232	-9.16539	4.93701e-20	4.84956e-18
ENSG00000164620	RELL2	224.309	-2.22873	0.309215	-7.2077	5.69062e-13	2.84343e-11
ENSG00000159712	ENSG00000159712	26.8998	-2.24871	0.363907	-6.17936	6.43626e-10	2.14898e-08
ENSG00000237187	NR2F1-AS1	768.748	-2.28616	0.319727	-7.15036	8.65476e-13	4.25073e-11
ENSG00000165810	BTNL9	78.2644	-2.31129	0.303117	-7.62508	2.43876e-14	1.3899e-12
ENSG00000152104	PTPN14	5566.31	-2.34336	0.335009	-6.99494	2.65379e-12	1.22245e-10
ENSG00000165185	KIAA1958	801.361	-2.34803	0.33959	-6.91429	4.70203e-12	2.07879e-10
ENSG00000151276	MAGI1	1469.9	-2.39652	0.411997	-5.81683	5.99749e-09	1.72097e-07
ENSG00000135111	TBX3	16.3129	-2.39682	0.410974	-5.83204	5.4753e-09	1.579e-07
ENSG00000175745	NR2F1	5567.89	-2.40294	0.168939	-14.2238	6.52581e-46	2.88953e-43
ENSG00000130812	ANGPTL6	13.7585	-2.42325	0.414863	-5.8411	5.18583e-09	1.50609e-07
ENSG00000163702	IL17RC	2149.71	-2.42969	0.346254	-7.01709	2.26541e-12	1.05503e-10
ENSG00000157557	ETS2	203.599	-2.4491	0.211283	-11.5916	4.54777e-31	9.34925e-29
ENSG00000155066	PROM2	58.8552	-2.44934	0.332019	-7.3771	1.61777e-13	8.51207e-12
ENSG00000269235	ZNF350-AS1	61.8793	-2.46239	0.436621	-5.63966	1.70391e-08	4.57374e-07
ENSG00000227036	LINC00511	103.562	-2.47857	0.310157	-7.99134	1.33484e-15	8.73135e-14
ENSG00000140262	TCF12	7963.52	-2.47995	0.198667	-12.483	9.24764e-36	2.48744e-33
ENSG00000132016	BRME1	101.459	-2.4853	0.37745	-6.58445	4.56583e-11	1.77101e-09
ENSG00000237037	NDUFA6-DT	411.182	-2.48788	0.368866	-6.74467	1.53371e-11	6.28801e-10
ENSG00000127948	POR	5740.31	-2.5129	0.221316	-11.3544	7.05309e-30	1.3533e-27
ENSG00000107281	NPDC1	7840.61	-2.54471	0.396822	-6.41272	1.42947e-10	5.22304e-09
ENSG00000260230	FRRS1L	250.604	-2.54672	0.46043	-5.53119	3.18067e-08	8.15165e-07
ENSG00000237484	LINC01684	53.2951	-2.588	0.320257	-8.08101	6.42321e-16	4.36006e-14
ENSG00000165868	HSPA12A	977.066	-2.59081	0.342304	-7.56874	3.76854e-14	2.11428e-12
ENSG00000185988	PLK5	58.5632	-2.59436	0.373737	-6.94166	3.87516e-12	1.7454e-10
ENSG00000139116	KIF21A	2589.37	-2.60688	0.277606	-9.39055	5.96872e-21	6.33895e-19
ENSG00000205702	LOC105377203	292.834	-2.65104	0.413055	-6.41813	1.37957e-10	5.05157e-09
ENSG00000151967	SCHIP1	94.1445	-2.66474	0.384332	-6.93343	4.10766e-12	1.83291e-10
ENSG00000175727	MLXIP	3102.84	-2.66815	0.179182	-14.8908	3.78465e-50	2.09473e-47
ENSG00000168389	MFSD2A	233.777	-2.67425	0.44985	-5.94475	2.76871e-09	8.38804e-08
ENSG00000132481	TRIM47	1287.79	-2.69589	0.468714	-5.75168	8.83613e-09	2.48352e-07
ENSG00000142611	PRDM16	861.047	-2.70419	0.304593	-8.87805	6.80426e-19	6.04424e-17
ENSG00000274272	ENSG00000274272	116.07	-2.71165	0.419517	-6.46374	1.02148e-10	3.79834e-09
ENSG00000272841	MAP3K4-AS1	205.794	-2.73176	0.448857	-6.08605	1.15733e-09	3.69691e-08
ENSG00000124257	NEURL2	203.409	-2.73913	0.146636	-18.6797	7.23605e-78	1.09611e-74
ENSG00000080644	CHRNA3	125.233	-2.74085	0.440447	-6.22289	4.88089e-10	1.66837e-08
ENSG00000169764	UGP2	5561.2	-2.74703	0.180054	-15.2567	1.48558e-52	1.01801e-49
ENSG00000164663	USP49	638.097	-2.74757	0.292546	-9.39192	5.89146e-21	6.28008e-19
ENSG00000100647	SUSD6	2517.62	-2.74939	0.290037	-9.47946	2.55603e-21	2.79715e-19
ENSG00000100181	ENSG00000100181	120.652	-2.75341	0.335228	-8.21356	2.14731e-16	1.52974e-14
ENSG00000143772	ITPKB	52.9778	-2.75554	0.276433	-9.96821	2.09989e-23	2.59386e-21
ENSG00000204209	DAXX	4394.74	-2.76198	0.282434	-9.77921	1.38291e-22	1.65151e-20
ENSG00000154898	ENSG00000154898	80.8425	-2.77873	0.372095	-7.4678	8.15441e-14	4.41982e-12
ENSG00000183087	GAS6	3024.56	-2.78657	0.441603	-6.31012	2.78815e-10	9.8461e-09
ENSG00000173208	ABCD2	33.6007	-2.79881	0.280716	-9.97025	2.05719e-23	2.55207e-21
ENSG00000273137	ENSG00000273137	14.2884	-2.80418	0.498149	-5.62921	1.81038e-08	4.83794e-07
ENSG00000249715	FER1L5	30.9225	-2.82256	0.369745	-7.6338	2.27925e-14	1.30157e-12
ENSG00000261616	TTC23-AS1	40.9242	-2.83524	0.436168	-6.50034	8.01383e-11	3.02685e-09
ENSG00000008441	NFIX	6237.55	-2.84854	0.420468	-6.77469	1.24677e-11	5.20803e-10
ENSG00000122574	WIPF3	32.1264	-2.84942	0.285757	-9.97146	2.03227e-23	2.53206e-21
ENSG00000164674	SYTL3	88.5157	-2.8618	0.471712	-6.06683	1.30457e-09	4.13512e-08
ENSG00000164418	GRIK2	125.728	-2.86218	0.253952	-11.2706	1.83411e-29	3.38382e-27
ENSG00000065308	TRAM2	3595.64	-2.86547	0.406258	-7.05332	1.74702e-12	8.24277e-11
ENSG00000281538	ENSG00000281538	34.1159	-2.89051	0.465446	-6.2102	5.29181e-10	1.79603e-08
ENSG00000183628	DGCR6	1308.15	-2.91242	0.425324	-6.84755	7.5128e-12	3.23225e-10
ENSG00000183570	PCBP3	20.3302	-2.91742	0.497643	-5.86247	4.56026e-09	1.33383e-07
ENSG00000197122	SRC	4286.62	-2.92987	0.26932	-10.8788	1.45466e-27	2.36534e-25
ENSG00000255389	ENSG00000255389	28.9147	-2.94525	0.484307	-6.08136	1.19169e-09	3.79824e-08
ENSG00000129244	ATP1B2	37.1235	-2.95472	0.515156	-5.73558	9.71799e-09	2.71021e-07
ENSG00000102221	JADE3	1262.99	-2.96897	0.239207	-12.4117	2.25828e-35	5.96289e-33
ENSG00000171316	CHD7	3949.75	-2.96975	0.363056	-8.17987	2.84158e-16	1.98986e-14
ENSG00000164300	SERINC5	1638.86	-2.97353	0.293512	-10.1309	4.03055e-24	5.22537e-22
ENSG00000196220	SRGAP3	1151.28	-2.98509	0.233723	-12.7719	2.35275e-37	6.98089e-35
ENSG00000267198	ENSG00000267198	22.63	-3.01859	0.51467	-5.86511	4.48843e-09	1.31416e-07
ENSG00000223417	TRIM49D1	41.0498	-3.02014	0.370857	-8.14369	3.83398e-16	2.66536e-14
ENSG00000151640	DPYSL4	693.141	-3.02913	0.491529	-6.16267	7.15277e-10	2.36354e-08
ENSG00000167281	RBFOX3	63.2623	-3.0342	0.41923	-7.23756	4.56816e-13	2.3188e-11
ENSG00000278950	ENSG00000278950	45.9281	-3.05142	0.528029	-5.77889	7.51969e-09	2.13436e-07
ENSG00000146197	SCUBE3	75.9894	-3.05268	0.549274	-5.55766	2.73419e-08	7.08945e-07
ENSG00000177485	ZBTB33	2127.53	-3.05525	0.2856	-10.6977	1.04381e-26	1.60652e-24
ENSG00000105738	SIPA1L3	3931.53	-3.05682	0.358902	-8.51714	1.63547e-17	1.29314e-15
ENSG00000104899	AMH	1171.09	-3.05995	0.434317	-7.04543	1.8489e-12	8.69495e-11
ENSG00000091409	ITGA6	6548.72	-3.06295	0.474879	-6.44996	1.11879e-10	4.12292e-09
ENSG00000138162	TACC2	4376.17	-3.06537	0.429468	-7.1376	9.49729e-13	4.64867e-11
ENSG00000213973	ZNF99	39.6244	-3.06981	0.458291	-6.69839	2.10723e-11	8.50607e-10
ENSG00000109670	FBXW7	1773.85	-3.07751	0.35377	-8.69918	3.34296e-18	2.78074e-16
ENSG00000122863	CHST3	6730.65	-3.08027	0.273824	-11.2491	2.3399e-29	4.26232e-27
ENSG00000156711	MAPK13	150.675	-3.08829	0.443313	-6.96639	3.25171e-12	1.47847e-10
ENSG00000174080	CTSF	825.896	-3.09447	0.264658	-11.6923	1.39515e-31	2.97436e-29
ENSG00000160013	PTGIR	50.6247	-3.10128	0.405788	-7.64262	2.12854e-14	1.22278e-12
ENSG00000185847	LINC01405	39.2674	-3.10619	0.437883	-7.09366	1.30609e-12	6.23393e-11
ENSG00000157110	RBPMS	41.2993	-3.11966	0.429091	-7.27039	3.58454e-13	1.83571e-11
ENSG00000275632	ENSG00000275632	51.4575	-3.12786	0.236821	-13.2077	7.91968e-40	2.74622e-37
ENSG00000277245	ENSG00000277245	9.56737	-3.12886	0.55436	-5.64409	1.66061e-08	4.47092e-07
ENSG00000109220	CHIC2	675.418	-3.13147	0.44854	-6.98146	2.92125e-12	1.33667e-10
ENSG00000234899	SOX9-AS1	141.939	-3.13911	0.452514	-6.93704	4.00399e-12	1.795e-10
ENSG00000186446	ZNF501	16.9671	-3.14056	0.501514	-6.26217	3.79668e-10	1.31971e-08
ENSG00000148411	NACC2	4839.43	-3.14917	0.440117	-7.1553	8.34918e-13	4.10765e-11
ENSG00000176840	MIR7-3HG	19.464	-3.15327	0.467025	-6.75182	1.46005e-11	6.02893e-10
ENSG00000172594	SMPDL3A	514.228	-3.16149	0.176608	-17.9012	1.15462e-71	1.38463e-68
ENSG00000128578	STRIP2	397.21	-3.16991	0.447554	-7.08275	1.41325e-12	6.72309e-11
ENSG00000150782	IL18	12.1009	-3.17037	0.485547	-6.52947	6.60012e-11	2.52268e-09
ENSG00000102900	NUP93	6578.85	-3.19034	0.353477	-9.02561	1.78705e-19	1.6699e-17
ENSG00000244627	ENSG00000244627	466.283	-3.19852	0.254813	-12.5524	3.85462e-36	1.06673e-33
ENSG00000105409	ATP1A3	328.697	-3.20467	0.479246	-6.6869	2.27948e-11	9.13729e-10
ENSG00000286804	ENSG00000286804	14.0461	-3.23203	0.522336	-6.18764	6.10707e-10	2.04143e-08
ENSG00000262223	LINC03048	55.0008	-3.25476	0.573906	-5.67125	1.41762e-08	3.86004e-07
ENSG00000186642	PDE2A	11.9988	-3.27425	0.56098	-5.83665	5.32592e-09	1.54211e-07
ENSG00000141750	STAC2	45.2868	-3.27562	0.549054	-5.96593	2.43243e-09	7.41609e-08
ENSG00000125966	MMP24	29.4592	-3.27638	0.562042	-5.82942	5.56206e-09	1.60242e-07
ENSG00000261168	ENSG00000261168	9.98085	-3.29222	0.497983	-6.61111	3.81441e-11	1.49161e-09
ENSG00000179604	CDC42EP4	3854.79	-3.29333	0.426928	-7.71403	1.21904e-14	7.3094e-13
ENSG00000287972	ENSG00000287972	11.0586	-3.29609	0.510497	-6.45663	1.07059e-10	3.96051e-09
ENSG00000159307	SCUBE1	125.75	-3.29846	0.510606	-6.45989	1.04782e-10	3.88623e-09
ENSG00000163082	SGPP2	53.2371	-3.30114	0.351652	-9.38753	6.14242e-21	6.49944e-19
ENSG00000270022	ENSG00000270022	10.7266	-3.30131	0.522622	-6.31683	2.66975e-10	9.46281e-09
ENSG00000135097	MSI1	4513.64	-3.31141	0.449118	-7.37314	1.66655e-13	8.73679e-12
ENSG00000259867	ENSG00000259867	35.8177	-3.31995	0.389571	-8.52206	1.56735e-17	1.2427e-15
ENSG00000130449	ZSWIM6	679.089	-3.3251	0.592626	-5.61079	2.01405e-08	5.31313e-07
ENSG00000179846	NKPD1	37.6647	-3.33462	0.468887	-7.11178	1.14557e-12	5.50427e-11
ENSG00000283141	ENSG00000283141	5.35089	-3.33881	0.588386	-5.67451	1.39084e-08	3.7943e-07
ENSG00000197769	MAP1LC3C	24.1252	-3.35796	0.582186	-5.76785	8.02889e-09	2.26994e-07
ENSG00000183655	KLHL25	649.818	-3.38253	0.2322	-14.5673	4.53479e-48	2.17526e-45
ENSG00000056972	TRAF3IP2	202.765	-3.39144	0.316381	-10.7195	8.24567e-27	1.2828e-24
ENSG00000286504	ENSG00000286504	27.9666	-3.398	0.435535	-7.80189	6.09854e-15	3.7585e-13
ENSG00000185274	GALNT17	238.816	-3.40576	0.523195	-6.50954	7.53833e-11	2.86228e-09
ENSG00000196136	SERPINA3	62.52	-3.41385	0.607554	-5.61901	1.9205e-08	5.10376e-07
ENSG00000100592	DAAM1	936.384	-3.41624	0.220731	-15.4769	4.96549e-54	3.6644e-51
ENSG00000258733	LINC02328	10.468	-3.43891	0.517573	-6.6443	3.04658e-11	1.20776e-09
ENSG00000254370	ENSG00000254370	15.4083	-3.45906	0.608472	-5.68484	1.30934e-08	3.58215e-07
ENSG00000101445	PPP1R16B	7.86773	-3.46052	0.62483	-5.53834	3.05355e-08	7.86084e-07
ENSG00000250423	KIAA1210	9.46002	-3.46565	0.576668	-6.00979	1.85764e-09	5.77999e-08
ENSG00000049540	ELN	37.9975	-3.46698	0.480317	-7.21812	5.27108e-13	2.64298e-11
ENSG00000274286	ADRA2B	10.7441	-3.48793	0.597337	-5.83913	5.24729e-09	1.5224e-07
ENSG00000169330	MINAR1	116.595	-3.48865	0.205869	-16.9459	2.0629e-64	1.97908e-61
ENSG00000154258	ABCA9	42.4204	-3.49103	0.567141	-6.15549	7.48453e-10	2.46749e-08
ENSG00000155849	ELMO1	185.836	-3.4959	0.625419	-5.58969	2.27481e-08	5.95737e-07
ENSG00000177133	PRDM16-DT	268.163	-3.50663	0.258772	-13.551	7.81067e-42	2.95788e-39
ENSG00000227370	ENSG00000227370	20.4789	-3.53228	0.50475	-6.99807	2.59512e-12	1.20081e-10
ENSG00000286940	MICB-DT	81.7306	-3.53667	0.35385	-9.99482	1.60577e-23	2.00937e-21
ENSG00000260518	ENSG00000260518	41.9527	-3.58	0.405693	-8.8244	1.10047e-18	9.59775e-17
ENSG00000198756	COLGALT2	995.012	-3.58378	0.320422	-11.1845	4.85431e-29	8.62419e-27
ENSG00000229337	ENSG00000229337	42.974	-3.58729	0.447046	-8.02443	1.02e-15	6.72053e-14
ENSG00000215915	ATAD3C	175.13	-3.59084	0.428666	-8.37677	5.43981e-17	4.12008e-15
ENSG00000285628	ENSG00000285628	108.027	-3.59574	0.353222	-10.1798	2.4401e-24	3.23633e-22
ENSG00000157087	ATP2B2	32.4012	-3.61297	0.440542	-8.20118	2.38037e-16	1.68328e-14
ENSG00000183307	TMEM121B	16.996	-3.62242	0.630549	-5.74487	9.19896e-09	2.58046e-07
ENSG00000185668	POU3F1	12.7825	-3.6409	0.492895	-7.38677	1.50437e-13	7.97372e-12
ENSG00000157152	SYN2	73.3472	-3.64194	0.618386	-5.88942	3.87542e-09	1.1487e-07
ENSG00000139364	TMEM132B	109.339	-3.65407	0.545997	-6.69247	2.1943e-11	8.80812e-10
ENSG00000285933	ENSG00000285933	12.8304	-3.66095	0.558127	-6.55935	5.40419e-11	2.08217e-09
ENSG00000214617	ENSG00000214617	143.932	-3.67011	0.625321	-5.86916	4.37999e-09	1.28633e-07
ENSG00000159388	BTG2	6427.38	-3.69117	0.296719	-12.4399	1.58605e-35	4.22669e-33
ENSG00000163888	CAMK2N2	26.7739	-3.70347	0.416513	-8.89161	6.02287e-19	5.38336e-17
ENSG00000143882	ATP6V1C2	21.1931	-3.72886	0.496538	-7.5097	5.92621e-14	3.24881e-12
ENSG00000154262	ABCA6	43.3157	-3.72966	0.46657	-7.99378	1.30865e-15	8.57953e-14
ENSG00000261737	ENSG00000261737	41.3522	-3.73355	0.285616	-13.0719	4.76548e-39	1.55858e-36
ENSG00000162676	GFI1	17.2735	-3.74792	0.565409	-6.62869	3.38671e-11	1.33342e-09
ENSG00000196456	ZNF775	764.226	-3.75421	0.209819	-17.8926	1.34766e-71	1.55148e-68
ENSG00000204580	DDR1	17524.9	-3.77797	0.53118	-7.11241	1.14036e-12	5.49758e-11
ENSG00000082684	SEMA5B	34.4862	-3.78659	0.575615	-6.57834	4.75725e-11	1.84278e-09
ENSG00000102174	PHEX	15.7156	-3.80911	0.69312	-5.4956	3.89384e-08	9.84785e-07
ENSG00000261963	ENSG00000261963	5.97011	-3.81411	0.600384	-6.35279	2.1145e-10	7.55993e-09
ENSG00000183044	ABAT	2304.08	-3.81512	0.542839	-7.02808	2.09389e-12	9.79905e-11
ENSG00000240449	ENSG00000240449	12.4183	-3.82011	0.488449	-7.82091	5.24447e-15	3.25986e-13
ENSG00000266578	ENSG00000266578	5.79923	-3.82671	0.659097	-5.80599	6.39863e-09	1.82697e-07
ENSG00000145284	SCD5	3699.89	-3.83705	0.474079	-8.0937	5.788e-16	3.95688e-14
ENSG00000279795	ENSG00000279795	17.7977	-3.8399	0.614862	-6.24515	4.23395e-10	1.46112e-08
ENSG00000216775	ENSG00000216775	1383.61	-3.85191	0.574676	-6.70275	2.04536e-11	8.2679e-10
ENSG00000150907	FOXO1	223.698	-3.85889	0.417093	-9.25187	2.20597e-20	2.25142e-18
ENSG00000117480	FAAH	166.208	-3.86269	0.395557	-9.76519	1.5881e-22	1.88095e-20
ENSG00000188620	HMX3	95.9817	-3.89011	0.21496	-18.0969	3.37049e-73	4.40937e-70
ENSG00000265218	ENSG00000265218	5.58976	-3.89063	0.663677	-5.86223	4.56701e-09	1.33445e-07
ENSG00000164398	ACSL6	174.555	-3.89576	0.625862	-6.22464	4.82673e-10	1.65182e-08
ENSG00000101306	MYLK2	15.9233	-3.9014	0.51504	-7.57494	3.59284e-14	2.02756e-12
ENSG00000114656	CFAP92	127.001	-3.91671	0.43285	-9.04865	1.44744e-19	1.36586e-17
ENSG00000172247	C1QTNF4	21.1996	-3.92152	0.529747	-7.40263	1.33517e-13	7.11619e-12
ENSG00000135363	LMO2	56.4018	-3.92448	0.638031	-6.15093	7.70318e-10	2.53088e-08
ENSG00000006047	YBX2	48.8818	-3.93661	0.352478	-11.1684	5.82197e-29	1.02172e-26
ENSG00000108309	RUNDC3A	248.539	-3.96831	0.481833	-8.23585	1.78281e-16	1.29247e-14
ENSG00000248019	FAM13A-AS1	51.0845	-3.99469	0.35359	-11.2975	1.34973e-29	2.52251e-27
ENSG00000187068	C3orf70	69.1343	-4.00616	0.484646	-8.26615	1.38356e-16	1.01582e-14
ENSG00000144488	ESPNL	33.7518	-4.00619	0.625479	-6.405	1.50371e-10	5.48521e-09
ENSG00000173825	TIGD3	101.944	-4.01283	0.349901	-11.4685	1.89992e-30	3.74532e-28
ENSG00000085741	WNT11	42.5016	-4.01694	0.66507	-6.03988	1.54229e-09	4.85654e-08
ENSG00000204624	DISP3	77.1761	-4.01843	0.604932	-6.64277	3.07834e-11	1.21867e-09
ENSG00000227827	PKD1P2	226.788	-4.02039	0.410214	-9.80071	1.11797e-22	1.34628e-20
ENSG00000120907	ADRA1A	52.5067	-4.07935	0.405531	-10.0593	8.36059e-24	1.06003e-21
ENSG00000106236	NPTX2	132.67	-4.08913	0.290519	-14.0753	5.39055e-45	2.21636e-42
ENSG00000174721	FGFBP3	7163.29	-4.10036	0.572886	-7.15737	8.2238e-13	4.05985e-11
ENSG00000009724	MASP2	20.4967	-4.10282	0.548708	-7.47723	7.59074e-14	4.13767e-12
ENSG00000145569	OTULINL	420.588	-4.13988	0.746911	-5.54266	2.9791e-08	7.68293e-07
ENSG00000172379	ARNT2	3656.41	-4.14107	0.597074	-6.93561	4.04465e-12	1.80759e-10
ENSG00000177181	RIMKLA	399.118	-4.16046	0.680925	-6.11	9.96285e-10	3.21819e-08
ENSG00000139438	FAM222A	1302.69	-4.16381	0.682355	-6.10212	1.04673e-09	3.36226e-08
ENSG00000128274	A4GALT	614.235	-4.16416	0.54351	-7.66161	1.83618e-14	1.06542e-12
ENSG00000198807	PAX9	42.0474	-4.20503	0.678794	-6.19486	5.83356e-10	1.96543e-08
ENSG00000168481	LGI3	14.5277	-4.22386	0.767706	-5.50192	3.75678e-08	9.54314e-07
ENSG00000059915	PSD	169.358	-4.23362	0.515426	-8.21382	2.14263e-16	1.52974e-14
ENSG00000272449	ENSG00000272449	112.929	-4.24182	0.537583	-7.89054	3.00874e-15	1.91158e-13
ENSG00000172969	FRG2C	9.52982	-4.25282	0.631847	-6.73078	1.68753e-11	6.86971e-10
ENSG00000107282	APBA1	156.594	-4.3037	0.518905	-8.29382	1.09673e-16	8.11436e-15
ENSG00000154263	ABCA10	145.595	-4.30522	0.485995	-8.85857	8.1046e-19	7.11154e-17
ENSG00000189292	ALKAL2	7.13741	-4.33021	0.699044	-6.19447	5.84799e-10	1.96625e-08
ENSG00000180422	LINC00304	14.321	-4.34391	0.753987	-5.76125	8.34913e-09	2.35816e-07
ENSG00000189143	CLDN4	179.694	-4.35257	0.457585	-9.51206	1.86928e-21	2.09338e-19
ENSG00000173805	HAP1	870.918	-4.36053	0.357485	-12.1978	3.19411e-34	7.92498e-32
ENSG00000136943	CTSV	4000.37	-4.38497	0.603976	-7.26016	3.86627e-13	1.97647e-11
ENSG00000116544	DLGAP3	51.7505	-4.40163	0.678589	-6.48645	8.78824e-11	3.30782e-09
ENSG00000267532	MIR497HG	48.1898	-4.4023	0.650095	-6.77178	1.27206e-11	5.30597e-10
ENSG00000184669	OR7E14P	148.746	-4.40922	0.449495	-9.80928	1.02698e-22	1.24191e-20
ENSG00000174136	RGMB	2470.62	-4.4138	0.191533	-23.0446	1.66621e-117	7.99255e-114
ENSG00000185697	MYBL1	4486.69	-4.46353	0.743733	-6.00152	1.9548e-09	6.03744e-08
ENSG00000198483	ANKRD35	10.2172	-4.49497	0.725613	-6.19472	5.83873e-10	1.96543e-08
ENSG00000283183	LOC105374338	20.7438	-4.50234	0.406069	-11.0876	1.44026e-28	2.48217e-26
ENSG00000259205	ENSG00000259205	68.3856	-4.50658	0.327606	-13.7561	4.681e-43	1.84553e-40
ENSG00000135324	MRAP2	12.8094	-4.51322	0.645012	-6.99712	2.61274e-12	1.20702e-10
ENSG00000246877	ENSG00000246877	120.398	-4.52168	0.266162	-16.9884	1.00038e-64	9.92824e-62
ENSG00000139219	COL2A1	98.9583	-4.53259	0.561112	-8.07786	6.59128e-16	4.46361e-14
ENSG00000185499	MUC1	4660.8	-4.55899	0.541262	-8.42288	3.67329e-17	2.83434e-15
ENSG00000257342	ENSG00000257342	6.62396	-4.57284	0.6514	-7.02002	2.21834e-12	1.03478e-10
ENSG00000133937	GSC	59.9249	-4.58134	0.545617	-8.39662	4.59532e-17	3.50817e-15
ENSG00000076716	GPC4	211.732	-4.58844	0.802608	-5.71691	1.0848e-08	3.00785e-07
ENSG00000154265	ABCA5	610.953	-4.59321	0.50903	-9.02345	1.82253e-19	1.69755e-17
ENSG00000134317	GRHL1	870.706	-4.5953	0.796398	-5.77011	7.92213e-09	2.24196e-07
ENSG00000071242	RPS6KA2	134.245	-4.60811	0.498526	-9.24348	2.38599e-20	2.418e-18
ENSG00000197576	HOXA4	10.9862	-4.61092	0.814826	-5.65878	1.52456e-08	4.13555e-07
ENSG00000159713	TPPP3	133.66	-4.61149	0.72719	-6.34153	2.27501e-10	8.11366e-09
ENSG00000143502	SUSD4	23.4915	-4.61396	0.774299	-5.95889	2.53961e-09	7.73465e-08
ENSG00000197093	GAL3ST4	135.822	-4.64075	0.562699	-8.2473	1.62012e-16	1.17749e-14
ENSG00000144619	CNTN4	33.4883	-4.65607	0.389455	-11.9553	6.08857e-33	1.36902e-30
ENSG00000205078	SYCE1L	66.9949	-4.67153	0.7341	-6.36362	1.97059e-10	7.06296e-09
ENSG00000056736	IL17RB	159.268	-4.68673	0.745988	-6.28258	3.33003e-10	1.16738e-08
ENSG00000198216	CACNA1E	12.4978	-4.68962	0.648017	-7.23689	4.59104e-13	2.32631e-11
ENSG00000080503	SMARCA2	225.038	-4.71101	0.676412	-6.96471	3.29091e-12	1.49158e-10
ENSG00000147234	FRMPD3	151.517	-4.72873	0.70047	-6.75079	1.47039e-11	6.05426e-10
ENSG00000233718	MYCNOS	55.8217	-4.73436	0.356959	-13.263	3.79164e-40	1.33082e-37
ENSG00000007174	DNAH9	82.6836	-4.73863	0.376317	-12.5921	2.33236e-36	6.58114e-34
ENSG00000107187	LHX3	7.52527	-4.73868	0.698454	-6.78452	1.16473e-11	4.87948e-10
ENSG00000185924	RTN4RL1	135.456	-4.75977	0.680669	-6.99278	2.69482e-12	1.23897e-10
ENSG00000267909	CCDC177	90.1368	-4.7614	0.687384	-6.92684	4.30344e-12	1.91433e-10
ENSG00000225953	SATB2-AS1	483.352	-4.76312	0.819216	-5.81424	6.09092e-09	1.74257e-07
ENSG00000142549	IGLON5	52.9892	-4.78492	0.763121	-6.2702	3.60594e-10	1.25797e-08
ENSG00000187959	CPSF4L	9.54729	-4.78736	0.683989	-6.99918	2.57471e-12	1.19328e-10
ENSG00000116990	MYCL	798.765	-4.80335	0.570322	-8.42218	3.69541e-17	2.84379e-15
ENSG00000177614	PGBD5	67.8523	-4.8172	0.455838	-10.5678	4.20258e-26	6.13982e-24
ENSG00000267723	ENSG00000267723	6.86461	-4.83386	0.865181	-5.58711	2.30886e-08	6.03553e-07
ENSG00000130287	NCAN	59.0394	-4.87015	0.637609	-7.63815	2.20371e-14	1.26094e-12
ENSG00000198435	NRARP	3500.89	-4.8947	0.72455	-6.7555	1.42343e-11	5.89462e-10
ENSG00000196408	NOXO1	67.1479	-4.92144	0.445321	-11.0515	2.15664e-28	3.6728e-26
ENSG00000204851	PNMA8B	19.1256	-4.92458	0.678731	-7.25557	3.99967e-13	2.03742e-11
ENSG00000204099	NEU4	83.7073	-4.92622	0.403795	-12.1998	3.11583e-34	7.79798e-32
ENSG00000141314	RHBDL3	142.821	-4.9524	0.766296	-6.46278	1.02797e-10	3.81756e-09
ENSG00000261218	ENSG00000261218	7.54418	-4.96376	0.680461	-7.2947	2.99318e-13	1.54447e-11
ENSG00000204287	HLA-DRA	9.91163	-4.96411	0.744905	-6.66408	2.66329e-11	1.06166e-09
ENSG00000231007	CDC20P1	5.33855	-4.96729	0.876878	-5.66475	1.47242e-08	4.00168e-07
ENSG00000270393	ENSG00000270393	6.57631	-4.99175	0.727034	-6.8659	6.60736e-12	2.86395e-10
ENSG00000128564	VGF	885.432	-5.01387	0.731875	-6.85072	7.34799e-12	3.17065e-10
ENSG00000179761	PIPOX	749.093	-5.03251	0.627109	-8.02493	1.0158e-15	6.72053e-14
ENSG00000117425	PTCH2	735.827	-5.04037	0.882924	-5.70872	1.13829e-08	3.13502e-07
ENSG00000107736	CDH23	423.188	-5.04546	0.56135	-8.98807	2.51604e-19	2.31355e-17
ENSG00000175175	PPM1E	315.651	-5.04635	0.812204	-6.21316	5.19307e-10	1.76878e-08
ENSG00000251819	RNU6-322P	9.33784	-5.07183	0.813153	-6.23724	4.45361e-10	1.53141e-08
ENSG00000125845	BMP2	22.8388	-5.07247	0.603892	-8.39962	4.47922e-17	3.42863e-15
ENSG00000260711	ENSG00000260711	29.7892	-5.07969	0.500615	-10.1469	3.42086e-24	4.45502e-22
ENSG00000151474	FRMD4A	393.086	-5.10981	0.889313	-5.7458	9.14893e-09	2.56893e-07
ENSG00000197320	LOC340268	3.75729	-5.1133	0.876303	-5.83508	5.37645e-09	1.55517e-07
ENSG00000204121	ENSG00000204121	3.82517	-5.12872	0.866652	-5.91786	3.26152e-09	9.74766e-08
ENSG00000111962	UST	1519.53	-5.13729	0.738175	-6.95945	3.41605e-12	1.54344e-10
ENSG00000221866	PLXNA4	143.996	-5.14132	0.345364	-14.8867	4.02331e-50	2.18481e-47
ENSG00000171385	KCND3	94.1891	-5.14424	0.434805	-11.8312	2.69417e-32	5.8743e-30
ENSG00000158321	AUTS2	1297.14	-5.14443	0.654157	-7.86421	3.71442e-15	2.33927e-13
ENSG00000111783	RFX4	42.6533	-5.15696	0.469981	-10.9727	5.17054e-28	8.67293e-26
ENSG00000257159	ENSG00000257159	3.90176	-5.16616	0.85076	-6.07241	1.26006e-09	4.00286e-08
ENSG00000137752	CASP1	33.3548	-5.18007	0.930203	-5.56875	2.56568e-08	6.68262e-07
ENSG00000183762	KREMEN1	4840.48	-5.18307	0.413868	-12.5235	5.55469e-36	1.52257e-33
ENSG00000166689	PLEKHA7	2934.55	-5.19507	0.533918	-9.73009	2.24393e-22	2.64683e-20
ENSG00000101188	NTSR1	110.255	-5.21585	0.789901	-6.60317	4.02456e-11	1.56953e-09
ENSG00000115457	IGFBP2	8805.43	-5.22867	0.518919	-10.0761	7.04774e-24	9.01516e-22
ENSG00000075429	CACNG5	226.429	-5.23378	0.404215	-12.948	2.41152e-38	7.22979e-36
ENSG00000119698	PPP4R4	88.3332	-5.23643	0.912337	-5.73958	9.49129e-09	2.65212e-07
ENSG00000146555	SDK1	190.863	-5.25042	0.843165	-6.22703	4.75352e-10	1.6287e-08
ENSG00000197467	COL13A1	16.7138	-5.28017	0.646847	-8.16292	3.27015e-16	2.27889e-14
ENSG00000178573	MAF	74.0112	-5.28221	0.956566	-5.52205	3.35059e-08	8.54906e-07
ENSG00000095637	SORBS1	1081.1	-5.3003	0.718401	-7.37791	1.60796e-13	8.47593e-12
ENSG00000185630	PBX1	1381.39	-5.31463	0.734412	-7.23657	4.60172e-13	2.32763e-11
ENSG00000171551	ECEL1	683.834	-5.32128	0.513095	-10.371	3.36146e-25	4.69641e-23
ENSG00000256779	ENSG00000256779	3.44096	-5.3344	0.880203	-6.06042	1.35769e-09	4.29404e-08
ENSG00000243978	RTL9	36.8791	-5.34425	0.76728	-6.96519	3.27968e-12	1.48884e-10
ENSG00000270127	ENSG00000270127	165.019	-5.34673	0.3316	-16.124	1.72913e-58	1.46371e-55
ENSG00000106415	GLCCI1	1188.82	-5.35295	0.676985	-7.90704	2.63585e-15	1.68959e-13
ENSG00000259416	ENSG00000259416	13.7555	-5.37731	0.682196	-7.88236	3.21253e-15	2.03208e-13
ENSG00000188158	NHS	8.61167	-5.42145	0.904612	-5.99312	2.05847e-09	6.33636e-08
ENSG00000180549	FUT7	11.2045	-5.4443	0.969723	-5.61428	1.97387e-08	5.23512e-07
ENSG00000146216	TTBK1	93.0359	-5.46261	0.65123	-8.38814	4.93904e-17	3.7606e-15
ENSG00000227356	GOLGA7B-DT	3.80771	-5.47239	0.960404	-5.698	1.21218e-08	3.32264e-07
ENSG00000154342	WNT3A	5.00513	-5.53432	0.886351	-6.24394	4.26695e-10	1.47074e-08
ENSG00000259762	ENSG00000259762	6.24626	-5.53757	0.876086	-6.32081	2.60189e-10	9.24507e-09
ENSG00000125878	TCF15	5.10046	-5.57077	0.860122	-6.47672	9.37357e-11	3.5082e-09
ENSG00000162981	LRATD1	37.2351	-5.57901	0.77181	-7.22848	4.8844e-13	2.46196e-11
ENSG00000228079	ENSG00000228079	3.2171	-5.58656	0.929192	-6.01228	1.82933e-09	5.69804e-08
ENSG00000225057	ENSG00000225057	4.11779	-5.5965	1.01048	-5.53845	3.05165e-08	7.86084e-07
ENSG00000285973	ENSG00000285973	14.6388	-5.59893	0.746221	-7.50305	6.23502e-14	3.4116e-12
ENSG00000106565	TMEM176B	4.14496	-5.61009	0.855025	-6.56132	5.33353e-11	2.0577e-09
ENSG00000233264	ENSG00000233264	11.1366	-5.61464	0.81995	-6.84754	7.5132e-12	3.23225e-10
ENSG00000116014	KISS1R	91.7616	-5.62655	0.949376	-5.92658	3.09305e-09	9.31184e-08
ENSG00000182223	ZAR1	5.29423	-5.62991	0.879174	-6.40363	1.51721e-10	5.52746e-09
ENSG00000115297	TLX2	90.4036	-5.63247	0.616964	-9.12933	6.89239e-20	6.65671e-18
ENSG00000124302	CHST8	8.16408	-5.64329	0.845181	-6.67702	2.43847e-11	9.74746e-10
ENSG00000157766	ACAN	49.7478	-5.66432	0.534088	-10.6056	2.80704e-26	4.1644e-24
ENSG00000161992	PRR35	8.53205	-5.68877	0.821217	-6.92724	4.2914e-12	1.91193e-10
ENSG00000128271	ADORA2A	198.242	-5.70201	0.779374	-7.31614	2.5521e-13	1.32585e-11
ENSG00000121101	TEX14	73.2009	-5.73483	0.383268	-14.963	1.28192e-50	7.23427e-48
ENSG00000233902	ENSG00000233902	7.14142	-5.74406	0.804861	-7.1367	9.55957e-13	4.66329e-11
ENSG00000166106	ADAMTS15	76.2465	-5.75147	0.982436	-5.85429	4.79058e-09	1.39835e-07
ENSG00000077080	ACTL6B	3.66324	-5.78377	1.00693	-5.74396	9.24881e-09	2.59192e-07
ENSG00000150175	ENSG00000150175	4.66888	-5.78681	0.843973	-6.85663	7.05039e-12	3.04681e-10
ENSG00000155093	PTPRN2	77.4442	-5.79824	0.54243	-10.6894	1.14125e-26	1.74715e-24
ENSG00000170962	PDGFD	103.664	-5.80661	0.662895	-8.75946	1.96181e-18	1.65096e-16
ENSG00000230107	ENSG00000230107	11.0122	-5.81873	0.760796	-7.64821	2.03794e-14	1.17308e-12
ENSG00000179314	WSCD1	6448.33	-5.82725	0.36672	-15.8902	7.41168e-57	5.76529e-54
ENSG00000281406	BLACAT1	10.8779	-5.8328	1.00756	-5.78902	7.07978e-09	2.01546e-07
ENSG00000225279	ENSG00000225279	3.78948	-5.83969	0.991494	-5.88979	3.86686e-09	1.14734e-07
ENSG00000268799	H3Y2	11.256	-5.85414	0.789333	-7.41656	1.20203e-13	6.4304e-12
ENSG00000182950	CIMAP1C	7.89522	-5.88754	1.02859	-5.7239	1.04105e-08	2.89213e-07
ENSG00000185112	FAM43A	1123.34	-5.89187	0.487558	-12.0845	1.27604e-33	3.06047e-31
ENSG00000272710	ENSG00000272710	5.15152	-5.93086	0.991192	-5.98356	2.18308e-09	6.69842e-08
ENSG00000167191	GPRC5B	1869.48	-5.94132	0.864196	-6.87497	6.20042e-12	2.69162e-10
ENSG00000172554	SNTG2	8.19036	-5.94841	0.973337	-6.11135	9.87898e-10	3.19469e-08
ENSG00000269466	H3Y1	38.0178	-5.96013	0.831605	-7.16702	7.66452e-13	3.80332e-11
ENSG00000198300	PEG3	5701.2	-5.98812	0.310265	-19.3	5.36651e-83	1.02969e-79
ENSG00000231205	ENSG00000231205	220.949	-5.99209	0.287107	-20.8706	9.91017e-97	2.37687e-93
ENSG00000196589	MBD3L2B	4.25575	-6.00538	0.918064	-6.54135	6.09648e-11	2.33639e-09
ENSG00000112139	MDGA1	918.448	-6.01634	0.678411	-8.86828	7.42822e-19	6.57821e-17
ENSG00000249156	TAF11L12	21.1385	-6.03257	0.79158	-7.62092	2.51866e-14	1.4326e-12
ENSG00000197329	PELI1	2217.52	-6.04278	0.448325	-13.4786	2.0914e-41	7.61933e-39
ENSG00000164438	TLX3	36.6536	-6.0583	0.985256	-6.14897	7.79892e-10	2.55941e-08
ENSG00000268654	MIMT1	10.9755	-6.07512	0.739805	-8.21178	2.17941e-16	1.54496e-14
ENSG00000250461	ENSG00000250461	13.3961	-6.09686	1.05958	-5.75402	8.7145e-09	2.45173e-07
ENSG00000187135	VSTM2B	4.55759	-6.10373	0.887265	-6.87926	6.01652e-12	2.62366e-10
ENSG00000136842	TMOD1	63.5574	-6.13622	0.473728	-12.9531	2.25781e-38	6.87723e-36
ENSG00000182580	EPHB3	703.633	-6.14912	0.713738	-8.61538	6.97081e-18	5.71586e-16
ENSG00000285205	ENSG00000285205	6.07089	-6.18408	0.856983	-7.21611	5.34969e-13	2.67773e-11
ENSG00000101349	PAK5	7.7474	-6.20678	0.888334	-6.98698	2.80859e-12	1.28922e-10
ENSG00000150594	ADRA2A	14.4652	-6.21843	0.689339	-9.02086	1.86621e-19	1.73263e-17
ENSG00000174450	GOLGA6L2	25.507	-6.22416	0.942947	-6.60075	4.09079e-11	1.59319e-09
ENSG00000007372	PAX6	453.636	-6.22699	0.463295	-13.4407	3.49291e-41	1.25662e-38
ENSG00000164199	ADGRV1	2547.85	-6.25404	0.385675	-16.2158	3.89653e-59	3.39837e-56
ENSG00000198732	SMOC1	2266.99	-6.27526	1.06826	-5.87431	4.24612e-09	1.25085e-07
ENSG00000137285	TUBB2B	13166.1	-6.28094	0.986423	-6.36739	1.92275e-10	6.91733e-09
ENSG00000125398	SOX9	1797.52	-6.30067	0.619028	-10.1783	2.47805e-24	3.27159e-22
ENSG00000164532	TBX20	8.3454	-6.31478	0.799256	-7.90083	2.77062e-15	1.7681e-13
ENSG00000259407	ENSG00000259407	30.6658	-6.31961	0.737879	-8.56456	1.08486e-17	8.72162e-16
ENSG00000227757	ENSG00000227757	5.27945	-6.32569	0.888122	-7.12254	1.05956e-12	5.12523e-11
ENSG00000258986	TMEM179	448.441	-6.33168	0.691896	-9.1512	5.63034e-20	5.47455e-18
ENSG00000105605	CACNG7	316.878	-6.38474	0.449063	-14.2179	7.09349e-46	3.0933e-43
ENSG00000251455	ENSG00000251455	18.7021	-6.38674	0.819372	-7.79467	6.45757e-15	3.9628e-13
ENSG00000144015	TRIM43	13.7676	-6.39485	0.87665	-7.29465	2.99439e-13	1.54447e-11
ENSG00000116721	PRAMEF1	5.5977	-6.4034	0.898258	-7.1287	1.01325e-12	4.90948e-11
ENSG00000144550	CPNE9	35.6434	-6.40565	0.490014	-13.0724	4.73653e-39	1.55858e-36
ENSG00000268975	ENSG00000268975	50.4356	-6.43192	0.62581	-10.2777	8.87812e-25	1.19402e-22
ENSG00000143194	MAEL	39.4121	-6.45141	0.513034	-12.575	2.89758e-36	8.09664e-34
ENSG00000168930	TRIM49	41.5668	-6.45336	0.837464	-7.70584	1.29989e-14	7.76183e-13
ENSG00000188833	ENTPD8	395.451	-6.45869	0.709254	-9.10632	8.52267e-20	8.17637e-18
ENSG00000184811	TRARG1	9.18922	-6.46547	0.801816	-8.06354	7.41181e-16	4.97248e-14
ENSG00000122756	CNTFR	268.878	-6.47179	0.604391	-10.7079	9.34204e-27	1.44555e-24
ENSG00000115414	FN1	19220.9	-6.48873	0.617656	-10.5054	8.15626e-26	1.1621e-23
ENSG00000235559	ENSG00000235559	4.87212	-6.5504	1.09294	-5.99337	2.05533e-09	6.33636e-08
ENSG00000145555	MYO10	3719.51	-6.55059	0.602951	-10.8642	1.70692e-27	2.75994e-25
ENSG00000288271	ENSG00000288271	24.2037	-6.56006	0.705544	-9.29788	1.4327e-20	1.494e-18
ENSG00000120952	PRAMEF2	6.38634	-6.60583	0.890421	-7.41878	1.18207e-13	6.33542e-12
ENSG00000173546	CSPG4	2213.35	-6.6088	0.856433	-7.71666	1.19415e-14	7.17514e-13
ENSG00000140470	ADAMTS17	322.833	-6.61786	0.778623	-8.49945	1.90498e-17	1.50211e-15
ENSG00000142700	DMRTA2	8.41208	-6.66442	0.803164	-8.29771	1.06136e-16	7.89332e-15
ENSG00000065320	NTN1	1462.38	-6.67392	0.640391	-10.4216	1.97539e-25	2.77335e-23
ENSG00000113430	IRX4	6.73734	-6.67679	0.95644	-6.98087	2.93352e-12	1.34015e-10
ENSG00000182315	MBD3L3	5.35495	-6.68655	0.936538	-7.13965	9.35705e-13	4.58783e-11
ENSG00000265972	TXNIP	330.441	-6.69348	0.441489	-15.1611	6.39453e-52	3.83419e-49
ENSG00000134594	RAB33A	618.369	-6.69727	0.957452	-6.99489	2.65465e-12	1.22245e-10
ENSG00000226025	ENSG00000226025	40.4856	-6.7169	0.668096	-10.0538	8.84008e-24	1.11591e-21
ENSG00000196878	LAMB3	112.157	-6.75455	0.647753	-10.4277	1.85389e-25	2.61553e-23
ENSG00000163081	CCDC140	5.6006	-6.75495	1.06977	-6.31439	2.71224e-10	9.60161e-09
ENSG00000004776	HSPB6	226.14	-6.7807	0.367246	-18.4636	4.0508e-76	5.55172e-73
ENSG00000184502	GAST	9.27542	-6.80796	0.852393	-7.98688	1.38393e-15	9.01927e-14
ENSG00000147257	GPC3	3253.86	-6.81572	0.384509	-17.7258	2.65312e-70	2.9369e-67
ENSG00000268088	ENSG00000268088	5.8565	-6.81802	0.988534	-6.8971	5.30737e-12	2.33923e-10
ENSG00000235268	KDM4E	12.0412	-6.86432	0.796491	-8.6182	6.80159e-18	5.59305e-16
ENSG00000106078	COBL	2434.71	-6.8686	0.750651	-9.15019	5.68359e-20	5.50772e-18
ENSG00000225581	TRIM53AP	22.6854	-6.89435	0.712424	-9.67732	3.76452e-22	4.38651e-20
ENSG00000203877	RIPPLY2	7.84681	-6.90054	0.828464	-8.32932	8.13101e-17	6.11014e-15
ENSG00000256377	ENSG00000256377	12.4033	-6.90543	0.771881	-8.94623	3.67825e-19	3.36075e-17
ENSG00000177398	UMODL1	6.30834	-6.92363	1.07364	-6.44877	1.12762e-10	4.15013e-09
ENSG00000235688	ENSG00000235688	10.0234	-6.92585	0.876856	-7.8985	2.82283e-15	1.79743e-13
ENSG00000269993	ENSG00000269993	8.23526	-6.96664	0.957559	-7.27541	3.4537e-13	1.77502e-11
ENSG00000009790	TRAF3IP3	10.3001	-6.96758	0.877511	-7.94016	2.01915e-15	1.30007e-13
ENSG00000238230	LINC00391	13.135	-6.99119	0.767134	-9.11339	7.98436e-20	7.68554e-18
ENSG00000245526	MIR9-2HG	449.056	-6.99635	0.570659	-12.2601	1.48281e-34	3.81044e-32
ENSG00000228162	ENSG00000228162	6.68859	-7.01009	0.851861	-8.22915	1.88542e-16	1.36342e-14
ENSG00000139515	PDX1	10.6313	-7.01151	0.917718	-7.64015	2.16966e-14	1.24392e-12
ENSG00000249599	BMPR1B-DT	8.58856	-7.03396	0.798708	-8.80668	1.2891e-18	1.10835e-16
ENSG00000213886	UBD	6.87124	-7.04846	0.87599	-8.04628	8.53463e-16	5.69919e-14
ENSG00000182330	PRAMEF8	17.0863	-7.04922	0.832121	-8.47138	2.42497e-17	1.88122e-15
ENSG00000167912	TOX-DT	63.9337	-7.06901	0.488375	-14.4746	1.75463e-47	8.14517e-45
ENSG00000118407	FILIP1	176.1	-7.07101	0.499443	-14.1578	1.67138e-45	7.0741e-43
ENSG00000048740	CELF2	230.245	-7.07422	0.77073	-9.1786	4.3675e-20	4.30483e-18
ENSG00000151360	ALLC	8.84217	-7.07666	0.869624	-8.1376	4.03192e-16	2.78949e-14
ENSG00000150244	TRIM48	14.0805	-7.09194	0.856827	-8.27697	1.26346e-16	9.30018e-15
ENSG00000103460	TOX3	104.178	-7.09957	0.61363	-11.5698	5.86253e-31	1.19666e-28
ENSG00000175262	C1orf127	134.815	-7.13929	0.615352	-11.602	4.02747e-31	8.33918e-29
ENSG00000102195	GPR50	41.3834	-7.13934	0.802776	-8.89332	5.93075e-19	5.31754e-17
ENSG00000176692	FOXC2	76.2223	-7.14197	0.928385	-7.6929	1.43831e-14	8.51772e-13
ENSG00000091129	NRCAM	9760.68	-7.19863	1.15595	-6.22748	4.73993e-10	1.62598e-08
ENSG00000204455	TRIM51BP	9.65494	-7.20351	0.885625	-8.13382	4.15983e-16	2.87108e-14
ENSG00000226527	LOC101928107	7.70729	-7.21406	0.923313	-7.81323	5.57426e-15	3.44276e-13
ENSG00000204481	PRAMEF14	7.76892	-7.2243	0.845925	-8.54012	1.34088e-17	1.06607e-15
ENSG00000260139	CSPG4P13	7.98562	-7.26359	1.07314	-6.76853	1.30098e-11	5.41875e-10
ENSG00000257951	ENSG00000257951	12.768	-7.28144	0.818021	-8.90128	5.52059e-19	4.96525e-17
ENSG00000261504	LINC01686	16.0997	-7.29023	0.787162	-9.26141	2.01747e-20	2.07374e-18
ENSG00000235568	NFAM1	977.865	-7.30347	0.503079	-14.5175	9.3824e-48	4.4268e-45
ENSG00000204323	SMIM5	386.8	-7.31097	0.600897	-12.1668	4.67211e-34	1.13956e-31
ENSG00000268089	GABRQ	25.4238	-7.32178	0.809301	-9.04704	1.46894e-19	1.38162e-17
ENSG00000134532	SOX5	503.99	-7.32903	0.797387	-9.19131	3.8808e-20	3.85149e-18
ENSG00000183036	PCP4	10.6917	-7.35132	0.882914	-8.32621	8.34732e-17	6.25636e-15
ENSG00000251258	RFPL4B	13.4984	-7.36232	1.0326	-7.12985	1.00479e-12	4.8767e-11
ENSG00000237268	ENSG00000237268	16.9544	-7.3628	0.768309	-9.58313	9.41496e-22	1.07529e-19
ENSG00000229292	RFPL4AL1	8.58182	-7.36729	0.873934	-8.43002	3.45593e-17	2.6738e-15
ENSG00000125872	LRRN4	13.5776	-7.36762	0.781124	-9.43207	4.02061e-21	4.3178e-19
ENSG00000173404	INSM1	53.156	-7.38966	0.546383	-13.5247	1.11817e-41	4.17947e-39
ENSG00000135083	CCNJL	1255.29	-7.41111	0.487326	-15.2077	3.14425e-52	2.05669e-49
ENSG00000102924	CBLN1	38.6695	-7.44319	0.783336	-9.50191	2.06081e-21	2.29004e-19
ENSG00000280337	DUX4L25	9.09001	-7.45147	0.833926	-8.93542	4.05644e-19	3.69457e-17
ENSG00000108387	SEPTIN4	863.674	-7.46256	0.627266	-11.897	1.22734e-32	2.71724e-30
ENSG00000177807	KCNJ10	164.249	-7.46819	0.720206	-10.3695	3.41268e-25	4.74495e-23
ENSG00000178752	ERFE	4941.74	-7.47923	0.82207	-9.09804	9.19748e-20	8.79444e-18
ENSG00000224864	ENSG00000224864	9.49305	-7.51338	0.885069	-8.48903	2.08376e-17	1.6297e-15
ENSG00000064886	CHI3L2	70.4066	-7.53168	0.668842	-11.2608	2.04957e-29	3.75723e-27
ENSG00000143603	KCNN3	905.418	-7.55715	0.674386	-11.206	3.81102e-29	6.85531e-27
ENSG00000163873	GRIK3	98.5099	-7.61674	0.501497	-15.188	4.24673e-52	2.65707e-49
ENSG00000198846	TOX	763.358	-7.61921	0.949508	-8.02438	1.02042e-15	6.72053e-14
ENSG00000090932	DLL3	6180.08	-7.62153	0.614563	-12.4015	2.56354e-35	6.70739e-33
ENSG00000144010	TRIM43B	10.2504	-7.6251	0.827665	-9.21278	3.17787e-20	3.17577e-18
ENSG00000165929	TC2N	437.985	-7.63231	0.997121	-7.65435	1.94295e-14	1.12064e-12
ENSG00000164188	RANBP3L	552.854	-7.65418	0.441521	-17.3359	2.51968e-67	2.58997e-64
ENSG00000101883	RHOXF1	10.7845	-7.69899	0.854096	-9.0142	1.98321e-19	1.83533e-17
ENSG00000234965	SHISA8	124.7	-7.71352	0.727188	-10.6073	2.75513e-26	4.10856e-24
ENSG00000100249	C22orf31	11.021	-7.72824	0.904408	-8.54508	1.28445e-17	1.02688e-15
ENSG00000087258	GNAO1	220.774	-7.75078	0.528398	-14.6685	1.02655e-48	5.18336e-46
ENSG00000278722	ENSG00000278722	11.2731	-7.7611	0.828226	-9.37076	7.20151e-21	7.56448e-19
ENSG00000107551	RASSF4	5396.22	-7.76996	0.296216	-26.2307	1.1863e-151	8.53573e-148
ENSG00000165186	PTCHD1	1084.51	-7.77094	0.230634	-33.6939	7.10805e-249	1.02288e-244
ENSG00000204449	TRIM49C	34.666	-7.78022	0.731875	-10.6305	2.14892e-26	3.22125e-24
ENSG00000111432	FZD10	11.4258	-7.78176	0.8476	-9.18093	4.27398e-20	4.22712e-18
ENSG00000151364	KCTD14	155.232	-7.79904	0.380221	-20.5119	1.6871e-93	3.73511e-90
ENSG00000255583	ENSG00000255583	14.8998	-7.83419	0.851917	-9.19595	3.71681e-20	3.70151e-18
ENSG00000166013	ENSG00000166013	12.1019	-7.86461	0.804752	-9.77271	1.47458e-22	1.75372e-20
ENSG00000069188	SDK2	4963.45	-7.89822	0.82969	-9.51948	1.7405e-21	1.95678e-19
ENSG00000136928	GABBR2	2238.25	-7.99403	1.35047	-5.91942	3.23074e-09	9.67574e-08
ENSG00000144485	HES6	18339.7	-8.01061	0.40785	-19.6411	6.89262e-86	1.41697e-82
ENSG00000206538	VGLL3	2637.39	-8.0198	0.501397	-15.9949	1.38675e-57	1.14035e-54
ENSG00000087494	PTHLH	556.055	-8.04429	0.289596	-27.7776	8.08126e-170	7.75289e-166
ENSG00000229978	ENSG00000229978	18.1645	-8.12393	0.795201	-10.2162	1.67794e-24	2.23577e-22
ENSG00000151962	RBM46	53.4942	-8.15271	0.705938	-11.5488	7.48956e-31	1.50739e-28
ENSG00000273238	TMEM271	55.0385	-8.16832	0.811805	-10.0619	8.13912e-24	1.03651e-21
ENSG00000259663	ISL1-DT	54.5171	-8.17152	0.803444	-10.1706	2.68198e-24	3.52466e-22
ENSG00000254764	TRIM53CP	18.8818	-8.17672	0.804866	-10.1591	3.01846e-24	3.94884e-22
ENSG00000153266	FEZF2	45.9958	-8.18371	0.906129	-9.03151	1.69319e-19	1.58736e-17
ENSG00000183783	KCTD8	23.7683	-8.18694	0.754937	-10.8445	2.11713e-27	3.36648e-25
ENSG00000184302	SIX6	15.7198	-8.24252	0.999039	-8.25046	1.57792e-16	1.14972e-14
ENSG00000186732	MPPED1	24.8711	-8.25056	0.894898	-9.21956	2.98334e-20	3.00222e-18
ENSG00000182053	TRIM49B	25.3919	-8.28174	0.763177	-10.8517	1.95854e-27	3.14909e-25
ENSG00000187783	TMEM72	49.2693	-8.29037	1.18726	-6.98276	2.89442e-12	1.3265e-10
ENSG00000100095	SEZ6L	69.7095	-8.29911	0.688657	-12.0511	1.91277e-33	4.47573e-31
ENSG00000118922	KLF12	482.023	-8.30221	0.586617	-14.1527	1.79744e-45	7.49743e-43
ENSG00000151615	POU4F2	20.5732	-8.30335	0.822707	-10.0927	5.94974e-24	7.6789e-22
ENSG00000261857	MIA	460.387	-8.3338	0.878427	-9.48718	2.37365e-21	2.61748e-19
ENSG00000169116	PARM1	1045.42	-8.35604	1.23155	-6.785	1.16088e-11	4.87045e-10
ENSG00000275011	ENSG00000275011	17.2714	-8.37756	0.973845	-8.60256	7.79572e-18	6.30249e-16
ENSG00000146006	LRRTM2	221.45	-8.39078	1.17188	-7.16011	8.06136e-13	3.98649e-11
ENSG00000184731	FAM110C	263.555	-8.3927	0.386579	-21.7102	1.64416e-104	5.25783e-101
ENSG00000167614	TTYH1	4643.12	-8.40769	0.592487	-14.1905	1.04878e-45	4.5052e-43
ENSG00000260996	ENSG00000260996	22.961	-8.46159	0.871583	-9.7083	2.77936e-22	3.26501e-20
ENSG00000145681	HAPLN1	2335.6	-8.53742	0.825805	-10.3383	4.72853e-25	6.48056e-23
ENSG00000175229	GAL3ST3	30.4554	-8.54573	0.792475	-10.7836	4.11524e-27	6.47217e-25
ENSG00000233802	TRIM49D2	19.9532	-8.58533	0.987506	-8.69395	3.50053e-18	2.90342e-16
ENSG00000253293	HOXA10	111.198	-8.61071	0.772442	-11.1474	7.37452e-29	1.28634e-26
ENSG00000253570	ENSG00000253570	21.1688	-8.67138	0.759028	-11.4243	3.1612e-30	6.10621e-28
ENSG00000269699	ZIM2	27.5008	-8.72459	0.779465	-11.193	4.41041e-29	7.88422e-27
ENSG00000125820	NKX2-2	22.021	-8.72849	1.02888	-8.48347	2.18574e-17	1.70482e-15
ENSG00000101384	JAG1	4195.19	-8.72918	0.395813	-22.0538	8.78434e-108	3.16028e-104
ENSG00000249505	JMJD4P1	22.9006	-8.78469	0.809898	-10.8467	2.06863e-27	3.30763e-25
ENSG00000268496	ENSG00000268496	45.2039	-8.79584	0.754423	-11.659	2.0639e-31	4.33585e-29
ENSG00000164434	FABP7	2397.65	-8.81483	0.661773	-13.32	1.77077e-40	6.29193e-38
ENSG00000198719	DLL1	2050.25	-8.83049	0.237999	-37.1031	2.49976e-301	7.19455e-297
ENSG00000182968	SOX1	1277.85	-8.86604	0.583213	-15.2021	3.4266e-52	2.19158e-49
ENSG00000089169	RPH3A	740.209	-8.89794	0.930902	-9.55841	1.19578e-21	1.35496e-19
ENSG00000103355	PRSS33	563.477	-8.90149	0.923364	-9.64029	5.40375e-22	6.24599e-20
ENSG00000138944	SHISAL1	2374.75	-8.96155	0.466924	-19.1928	4.25486e-82	7.65369e-79
ENSG00000134323	MYCN	1052.81	-8.9882	1.1132	-8.07421	6.7917e-16	4.5778e-14
ENSG00000186838	SELENOV	67.161	-9.04789	0.738246	-12.2559	1.56141e-34	3.97689e-32
ENSG00000108001	EBF3	35.8169	-9.1055	0.791606	-11.5026	1.2805e-30	2.54167e-28
ENSG00000168348	INSM2	107.097	-9.14853	0.650803	-14.0573	6.94993e-45	2.81727e-42
ENSG00000198670	LPA	30.1594	-9.18208	0.75945	-12.0904	1.18672e-33	2.87017e-31
ENSG00000186469	GNG2	657.38	-9.21344	1.14663	-8.03524	9.33991e-16	6.20813e-14
ENSG00000196350	ZNF729	31.4318	-9.2422	0.843455	-10.9576	6.11312e-28	1.017e-25
ENSG00000143195	ILDR2	4585.99	-9.30648	0.804778	-11.564	6.26872e-31	1.27056e-28
ENSG00000016082	ISL1	362.831	-9.34286	0.615623	-15.1763	5.07785e-52	3.10948e-49
ENSG00000130222	GADD45G	227.086	-9.36473	0.63963	-14.6408	1.54141e-48	7.64886e-46
ENSG00000100427	MLC1	2987.88	-9.3742	0.432371	-21.6809	3.10599e-104	8.93934e-101
ENSG00000224243	SOX1-OT	204.997	-9.50196	0.643454	-14.7671	2.38724e-49	1.24922e-46
ENSG00000196990	FAM163B	73.8291	-9.50626	0.727597	-13.0653	5.19884e-39	1.68121e-36
ENSG00000260978	ENSG00000260978	95.7991	-9.56104	0.738154	-12.9526	2.27003e-38	6.87723e-36
ENSG00000177338	ENSG00000177338	39.4199	-9.56797	0.870979	-10.9853	4.497e-28	7.61341e-26
ENSG00000143333	RGS16	5276.95	-9.63416	0.912471	-10.5583	4.64903e-26	6.72381e-24
ENSG00000170549	IRX1	55.3314	-9.73414	0.751023	-12.9612	2.03113e-38	6.2858e-36
ENSG00000105894	PTN	5541.65	-9.73834	0.597755	-16.2915	1.13379e-59	1.01973e-56
ENSG00000101938	CHRDL1	3675.04	-9.7547	1.25726	-7.75871	8.57968e-15	5.19856e-13
ENSG00000118946	PCDH17	3208.54	-9.87873	0.649199	-15.2168	2.7364e-52	1.83154e-49
ENSG00000259417	CTXND1	4070.32	-9.89674	0.66712	-14.835	8.69807e-50	4.63591e-47
ENSG00000184486	POU3F2	954.759	-9.90598	0.63425	-15.6184	5.45351e-55	4.13046e-52
ENSG00000175928	LRRN1	363.852	-9.92092	0.592236	-16.7516	5.51001e-63	5.1156e-60
ENSG00000128709	HOXD9	70.5211	-10.0846	0.795217	-12.6816	7.47967e-37	2.17447e-34
ENSG00000139352	ASCL1	3318.44	-10.0855	0.773745	-13.0346	7.77321e-39	2.48579e-36
ENSG00000184221	OLIG1	4804.64	-10.1271	0.845511	-11.9774	4.66502e-33	1.06559e-30
ENSG00000101443	WFDC2	522.954	-10.2276	0.804264	-12.7168	4.77223e-37	1.40153e-34
ENSG00000116194	ANGPTL1	225.54	-10.2342	0.680755	-15.0336	4.42422e-51	2.59864e-48
ENSG00000121207	LRAT	16312	-10.2397	0.933219	-10.9725	5.18309e-28	8.67293e-26
ENSG00000136099	PCDH8	266.135	-10.2614	0.664841	-15.4343	9.62263e-54	6.92373e-51
ENSG00000137198	GMPR	1789.26	-10.2806	0.546773	-18.8024	7.22131e-79	1.22257e-75
ENSG00000215030	RPL13P12	670.938	-10.2986	0.451715	-22.7988	4.7104e-115	1.93672e-111
ENSG00000170454	KRT75	66.7311	-10.328	1.02343	-10.0916	6.01938e-24	7.7341e-22
ENSG00000125355	TMEM255A	946.867	-10.5587	1.51869	-6.95253	3.5878e-12	1.6185e-10
ENSG00000114654	EFCC1	830.356	-10.9261	0.90437	-12.0814	1.3244e-33	3.15021e-31
ENSG00000135903	PAX3	660.089	-11.0547	0.891809	-12.3958	2.75469e-35	7.14258e-33
ENSG00000132972	RNF17	215.821	-11.0573	0.738849	-14.9655	1.23316e-50	7.09834e-48
ENSG00000274611	TBC1D3	123.46	-11.2156	0.831608	-13.4866	1.87448e-41	6.91661e-39
ENSG00000197921	HES5	525.196	-11.2251	0.640762	-17.5183	1.03794e-68	1.1064e-65
ENSG00000276644	DACH1	960.161	-11.3248	0.538328	-21.037	3.00561e-98	7.86405e-95
ENSG00000120088	CRHR1	153.796	-11.5323	0.752321	-15.329	4.89347e-53	3.4351e-50
ENSG00000118702	GHRH	474.973	-11.8746	0.871527	-13.625	2.84231e-42	1.10547e-39
ENSG00000133105	RXFP2	324.059	-11.9657	0.812344	-14.7298	4.14804e-49	2.13187e-46
ENSG00000053438	NNAT	875.4	-11.9746	0.667011	-17.9526	4.57918e-72	5.73015e-69
ENSG00000163220	S100A9	815.185	-12.0902	0.646306	-18.7066	4.37028e-78	6.98783e-75
ENSG00000140522	RLBP1	446.046	-12.1059	0.891079	-13.5857	4.8688e-42	1.86839e-39
ENSG00000187616	MYMK	504.495	-12.2837	0.842437	-14.5811	3.7038e-48	1.80676e-45
ENSG00000165899	OTOGL	1681.1	26.5341	2.48842	10.663	1.51617e-26	2.29668e-24
ENSG00000236362	GAGE2C	467.973	24.9163	3.53386	7.05073	1.77979e-12	8.38365e-11
ENSG00000139304	PTPRQ	231.442	23.9356	2.75961	8.67356	4.18813e-18	3.46375e-16
ENSG00000189433	GJB4	195.538	23.7009	3.21221	7.37836	1.60248e-13	8.46257e-12
ENSG00000231382	NBPF21P	137.592	23.2136	3.534	6.56865	5.07729e-11	1.96147e-09
ENSG00000241104	CEACAMP10	137.804	23.21	2.88576	8.04294	8.77067e-16	5.84326e-14
ENSG00000204880	KRTAP4-8	125.479	23.0818	3.42603	6.73717	1.61498e-11	6.61178e-10
ENSG00000163530	DPPA2	133.853	22.9906	3.47367	6.61852	3.62819e-11	1.4246e-09
ENSG00000254670	ENSG00000254670	117.605	22.9902	3.11806	7.37326	1.66506e-13	8.73679e-12
ENSG00000275113	GAGE12B	81.5237	22.4631	3.38185	6.64226	3.08911e-11	1.22126e-09
ENSG00000256660	CLEC12B	78.088	22.4251	2.9612	7.57299	3.64736e-14	2.05029e-12
ENSG00000282886	ENSG00000282886	61.1405	22.0836	3.53425	6.24845	4.14535e-10	1.43571e-08
ENSG00000212722	KRTAP4-9	57.7221	22.0033	3.31792	6.63165	3.31961e-11	1.31058e-09
ENSG00000223561	LINC03007	55.7657	21.9551	3.53429	6.21202	5.23063e-10	1.77736e-08
ENSG00000254143	ENSG00000254143	52.619	21.8725	2.9285	7.46884	8.09053e-14	4.39346e-12
ENSG00000250072	SH3TC2-DT	47.774	21.7399	3.53438	6.15099	7.69999e-10	2.53088e-08
ENSG00000237512	UNC5B-AS1	46.811	21.6894	2.93741	7.38385	1.53775e-13	8.13566e-12
ENSG00000236081	ELFN1-AS1	45.7583	21.677	2.91582	7.43427	1.05145e-13	5.64585e-12
ENSG00000112562	SMOC2	45.3231	21.6604	3.53441	6.12844	8.87471e-10	2.89549e-08
ENSG00000258713	C20orf141	43.8696	21.624	3.53443	6.11811	9.46919e-10	3.06867e-08
ENSG00000278599	TBC1D3E	41.7002	21.5523	3.53446	6.09777	1.07561e-09	3.45119e-08
ENSG00000189280	GJB5	107.837	21.5091	3.44496	6.24365	4.27482e-10	1.47169e-08
ENSG00000260287	TBC1D3G	36.0936	21.3512	3.53457	6.04069	1.53456e-09	4.83749e-08
ENSG00000251574	LOC105379109	35.3651	21.32	3.53458	6.03183	1.62111e-09	5.08248e-08
ENSG00000213892	CEACAM16	33.3465	21.2391	3.53463	6.00887	1.86816e-09	5.80087e-08
ENSG00000269745	ENSG00000269745	32.7388	21.2132	3.53465	6.0015	1.95507e-09	6.03744e-08
ENSG00000180176	TH	30.8352	21.1319	3.5347	5.97841	2.25322e-09	6.89893e-08
ENSG00000249007	ENSG00000249007	26.8742	20.9367	3.53483	5.92297	3.16185e-09	9.4793e-08
ENSG00000212724	KRTAP2-3	24.4582	20.8099	3.53493	5.88694	3.93422e-09	1.16373e-07
ENSG00000140481	CCDC33	57.9006	20.7965	3.53428	5.88422	3.99939e-09	1.18058e-07
ENSG00000000971	CFH	3705.63	10.3173	1.83725	5.61562	1.95858e-08	5.20017e-07
ENSG00000122870	BICC1	2584.85	10.173	1.79451	5.66895	1.43676e-08	3.90846e-07
ENSG00000146674	IGFBP3	11793.3	9.54481	1.39863	6.82438	8.83073e-12	3.77088e-10
ENSG00000145335	SNCA	2717.73	9.48472	1.68183	5.63953	1.70516e-08	4.57374e-07
ENSG00000174343	CHRNA9	2858.5	9.45487	1.61952	5.83808	5.28058e-09	1.53052e-07
ENSG00000137959	IFI44L	3738.65	9.41653	1.62375	5.79926	6.66062e-09	1.8999e-07
ENSG00000285508	LOC128706666	87.8432	9.29726	1.21243	7.66827	1.74336e-14	1.01776e-12
ENSG00000173530	TNFRSF10D	674.886	9.08258	1.51549	5.99317	2.05793e-09	6.33636e-08
ENSG00000168702	LRP1B	832.414	8.88416	1.49174	5.95556	2.5918e-09	7.86863e-08
ENSG00000170439	TMT1B	555.654	8.46624	1.14207	7.41304	1.23435e-13	6.59105e-12
ENSG00000139211	AMIGO2	7396.45	8.06528	1.4219	5.67217	1.40997e-08	3.84283e-07
ENSG00000221887	HMSD	261.197	8.06409	1.33401	6.04498	1.49424e-09	4.71555e-08
ENSG00000162670	BRINP3	1222.58	8.06228	1.39944	5.76106	8.35882e-09	2.35858e-07
ENSG00000107968	MAP3K8	1709.53	7.6499	1.12497	6.8001	1.04546e-11	4.42489e-10
ENSG00000226278	PSPHP1	46.706	7.42588	1.34145	5.53573	3.09939e-08	7.9575e-07
ENSG00000075223	SEMA3C	3310.44	7.20741	1.1455	6.29194	3.13525e-10	1.10178e-08
ENSG00000184588	PDE4B	2783.07	7.18313	1.00155	7.17201	7.39027e-13	3.67356e-11
ENSG00000196862	RGPD4	19.3732	7.11467	1.24462	5.71635	1.08835e-08	3.0148e-07
ENSG00000267757	EML2-AS1	270.702	7.03504	1.0847	6.48568	8.83308e-11	3.31886e-09
ENSG00000276386	ENSG00000276386	119.402	6.91664	1.15932	5.96612	2.4296e-09	7.4153e-08
ENSG00000147065	MSN	1583.02	6.83196	1.23752	5.52069	3.3767e-08	8.60804e-07
ENSG00000188313	PLSCR1	1737.7	6.81252	1.10894	6.14329	8.08275e-10	2.64954e-08
ENSG00000110057	UNC93B1	1759.13	6.52627	0.919978	7.09394	1.30342e-12	6.23152e-11
ENSG00000167964	RAB26	373.364	6.49454	0.859589	7.5554	4.17563e-14	2.32905e-12
ENSG00000162520	SYNC	858.945	6.29451	0.687693	9.15309	5.53277e-20	5.39792e-18
ENSG00000132854	KANK4	3278.2	6.25376	0.921552	6.78612	1.15192e-11	4.8399e-10
ENSG00000277297	ENSG00000277297	77.0304	5.91384	1.05663	5.59689	2.18237e-08	5.73092e-07
ENSG00000137203	TFAP2A	2978.79	5.85748	1.02501	5.71459	1.09972e-08	3.03752e-07
ENSG00000233493	TMEM238	73.8637	5.61725	0.910313	6.17068	6.79965e-10	2.25982e-08
ENSG00000250479	CHCHD10	3582.77	5.60099	0.605842	9.24497	2.35297e-20	2.39297e-18
ENSG00000171951	SCG2	51105.7	5.55977	0.813728	6.83246	8.34683e-12	3.57485e-10
ENSG00000023839	ABCC2	5399.84	5.54079	0.837985	6.61204	3.79063e-11	1.48433e-09
ENSG00000168765	GSTM4	431.292	5.40673	0.657282	8.2259	1.93737e-16	1.39398e-14
ENSG00000197956	S100A6	6786.98	5.36636	0.607241	8.83727	9.80854e-19	8.58054e-17
ENSG00000226742	HSBP1L1	263.641	5.36004	0.476652	11.2452	2.44589e-29	4.42736e-27
ENSG00000148834	GSTO1	1652.85	5.26923	0.680428	7.74399	9.63431e-15	5.80094e-13
ENSG00000180921	FAM83H	2546.91	5.19261	0.663963	7.82064	5.25546e-15	3.25986e-13
ENSG00000187630	DHRS4L2	190.411	5.14601	0.421125	12.2197	2.44058e-34	6.1616e-32
ENSG00000255737	AGAP2-AS1	210.978	5.13886	0.622161	8.2597	1.46043e-16	1.06953e-14
ENSG00000198205	ZXDA	150.119	5.02981	0.416452	12.0778	1.3842e-33	3.26547e-31
ENSG00000109113	RAB34	3402.73	4.86048	0.503517	9.65305	4.7714e-22	5.53733e-20
ENSG00000157326	DHRS4	458.968	4.73705	0.50125	9.45048	3.37278e-21	3.64932e-19
ENSG00000100889	PCK2	2654.32	4.70695	0.809486	5.81474	6.07285e-09	1.73913e-07
ENSG00000134333	LDHA	32987.9	4.69871	0.677361	6.93679	4.0111e-12	1.79539e-10
ENSG00000159228	CBR1	1555.39	4.62758	0.517154	8.94818	3.614e-19	3.31257e-17
ENSG00000136205	TNS3	2949.51	4.62379	0.685522	6.74492	1.53108e-11	6.28615e-10
ENSG00000150938	CRIM1	7116.41	4.59131	0.767179	5.98466	2.16837e-09	6.66039e-08
ENSG00000106785	TRIM14	1723.54	4.57564	0.802376	5.70261	1.17985e-08	3.24329e-07
ENSG00000174307	PHLDA3	2395.91	4.54446	0.73058	6.22036	4.96027e-10	1.69349e-08
ENSG00000183072	NKX2-5	677.714	4.53456	0.635773	7.13235	9.86678e-13	4.79689e-11
ENSG00000083444	PLOD1	4385.66	4.52889	0.648787	6.98055	2.94029e-12	1.34112e-10
ENSG00000185507	IRF7	204.778	4.51199	0.808686	5.57941	2.41333e-08	6.29719e-07
ENSG00000171174	RBKS	221.155	4.45995	0.723034	6.16838	6.89952e-10	2.29037e-08
ENSG00000150347	ARID5B	2098.94	4.45022	0.656226	6.78153	1.18907e-11	4.97422e-10
ENSG00000235847	ENSG00000235847	321.472	4.44321	0.680055	6.53361	6.42049e-11	2.45729e-09
ENSG00000113552	GNPDA1	2589.34	4.43465	0.576173	7.69673	1.39594e-14	8.31814e-13
ENSG00000213047	DENND1B	289.09	4.41936	0.728249	6.06847	1.29134e-09	4.09768e-08
ENSG00000101115	SALL4	892.954	4.40945	0.661809	6.66273	2.68792e-11	1.07e-09
ENSG00000272779	ENSG00000272779	306.02	4.39978	0.308696	14.2528	4.3071e-46	1.93692e-43
ENSG00000279726	ENSG00000279726	26.408	4.38445	0.73454	5.96898	2.38746e-09	7.29442e-08
ENSG00000101871	MID1	6706	4.37572	0.67311	6.50075	7.99194e-11	3.02255e-09
ENSG00000205730	ITPRIPL2	1690.5	4.3716	0.501481	8.71737	2.84734e-18	2.38225e-16
ENSG00000127666	TICAM1	684.763	4.36751	0.678143	6.44039	1.19168e-10	4.37471e-09
ENSG00000129226	CD68	129.296	4.34084	0.453305	9.57599	1.00883e-21	1.14763e-19
ENSG00000170425	ADORA2B	301.231	4.31938	0.539565	8.0053	1.19173e-15	7.83083e-14
ENSG00000276855	ENSG00000276855	52.0779	4.3106	0.633082	6.80891	9.83417e-12	4.16844e-10
ENSG00000163191	S100A11	6676.57	4.30883	0.603793	7.13626	9.59017e-13	4.6703e-11
ENSG00000102007	PLP2	2357.85	4.29972	0.730248	5.88803	3.90833e-09	1.15726e-07
ENSG00000147804	SLC39A4	411.041	4.25377	0.546843	7.77878	7.32282e-15	4.47469e-13
ENSG00000108439	PNPO	1397.74	4.2449	0.411086	10.3261	5.37188e-25	7.29283e-23
ENSG00000233608	TWIST2	333.664	4.2319	0.614845	6.88287	5.86582e-12	2.56962e-10
ENSG00000286129	ENSG00000286129	190.493	4.20072	0.577478	7.27426	3.48335e-13	1.78707e-11
ENSG00000186314	PRELID2	505.599	4.18365	0.740581	5.64915	1.61239e-08	4.34921e-07
ENSG00000186716	BCR	2081.02	4.17781	0.391524	10.6707	1.39642e-26	2.12647e-24
ENSG00000185187	SIGIRR	400.293	4.17654	0.58659	7.12002	1.07908e-12	5.21089e-11
ENSG00000012211	PRICKLE3	522.083	4.12166	0.525974	7.83625	4.64188e-15	2.898e-13
ENSG00000087077	TRIP6	3703.04	4.07018	0.385273	10.5644	4.35723e-26	6.33361e-24
ENSG00000100441	KHNYN	1392.33	4.05959	0.456963	8.88385	6.45834e-19	5.75472e-17
ENSG00000275004	ZNF280B	267.553	4.05206	0.412145	9.83162	8.22873e-23	9.99288e-21
ENSG00000080031	PTPRH	609.243	4.01871	0.647337	6.20807	5.36407e-10	1.81628e-08
ENSG00000163071	SPATA18	350.909	3.98051	0.419415	9.49061	2.29676e-21	2.54243e-19
ENSG00000197355	UAP1L1	1304.37	3.96603	0.520869	7.61426	2.65216e-14	1.50556e-12
ENSG00000141736	ERBB2	4028.28	3.94872	0.513067	7.69629	1.4007e-14	8.32925e-13
ENSG00000164023	SGMS2	822.388	3.92288	0.477376	8.21759	2.07632e-16	1.49024e-14
ENSG00000173992	CCS	662.005	3.87261	0.323668	11.9647	5.43637e-33	1.232e-30
ENSG00000236090	ENSG00000236090	133.513	3.8692	0.696462	5.55551	2.768e-08	7.16418e-07
ENSG00000227449	ENSG00000227449	42.1947	3.86613	0.658881	5.86773	4.41806e-09	1.29619e-07
ENSG00000196975	ANXA4	1471.39	3.86528	0.322673	11.9789	4.58167e-33	1.05492e-30
ENSG00000128165	ADM2	543.823	3.82391	0.645434	5.92456	3.1313e-09	9.40731e-08
ENSG00000214106	ENSG00000214106	397.649	3.82242	0.239957	15.9296	3.94828e-57	3.15654e-54
ENSG00000028116	VRK2	540.761	3.81357	0.491324	7.76183	8.37128e-15	5.08299e-13
ENSG00000157227	MMP14	3560.23	3.77774	0.486629	7.76308	8.28881e-15	5.04355e-13
ENSG00000244509	APOBEC3C	2441.05	3.75716	0.393948	9.53718	1.46772e-21	1.65656e-19
ENSG00000269190	FBXO17	1053.24	3.70763	0.504293	7.35214	1.95055e-13	1.01885e-11
ENSG00000213965	NUDT19	783.999	3.69564	0.310616	11.8978	1.21557e-32	2.71203e-30
ENSG00000184227	ACOT1	394.616	3.6952	0.580238	6.36842	1.90981e-10	6.87938e-09
ENSG00000242082	SLC5A4-AS1	180.414	3.69277	0.654427	5.64276	1.67344e-08	4.49705e-07
ENSG00000130305	NSUN5	629.466	3.68461	0.535906	6.87547	6.17842e-12	2.68612e-10
ENSG00000112659	CUL9	874.985	3.6204	0.327138	11.0669	1.81592e-28	3.11096e-26
ENSG00000136997	MYC	5120.38	3.61817	0.408393	8.85953	8.03512e-19	7.07214e-17
ENSG00000121310	ECHDC2	1030.36	3.61139	0.555497	6.50119	7.96875e-11	3.01775e-09
ENSG00000204389	HSPA1A	3751.97	3.60784	0.484646	7.44429	9.74705e-14	5.25337e-12
ENSG00000166401	SERPINB8	1714.05	3.59106	0.340439	10.5483	5.17202e-26	7.4428e-24
ENSG00000184378	ACTRT3	89.0156	3.57313	0.567259	6.29894	2.99683e-10	1.05701e-08
ENSG00000139722	VPS37B	1073	3.5669	0.429202	8.31053	9.52721e-17	7.12215e-15
ENSG00000100228	RAB36	542.912	3.52054	0.414448	8.49454	1.98712e-17	1.56261e-15
ENSG00000128266	GNAZ	353.766	3.50797	0.580963	6.0382	1.5584e-09	4.89768e-08
ENSG00000235961	PNMA6A	135.57	3.48205	0.629767	5.52911	3.2186e-08	8.2415e-07
ENSG00000204967	PCDHA4	385.231	3.45821	0.33707	10.2596	1.07104e-24	1.43375e-22
ENSG00000177106	EPS8L2	2947.75	3.40537	0.555682	6.12828	8.88334e-10	2.89549e-08
ENSG00000165118	QNG1	319.331	3.391	0.449754	7.53968	4.71115e-14	2.62266e-12
ENSG00000179277	ENSG00000179277	63.0424	3.37518	0.567528	5.94717	2.72826e-09	8.2742e-08
ENSG00000121060	TRIM25	3497.56	3.33161	0.539622	6.17397	6.65954e-10	2.21838e-08
ENSG00000124067	SLC12A4	1685.02	3.32942	0.505598	6.58511	4.54551e-11	1.76551e-09
ENSG00000133460	SLC2A11	628.621	3.30545	0.333159	9.92154	3.35551e-23	4.09216e-21
ENSG00000132749	TESMIN	210.093	3.29534	0.465735	7.07557	1.48831e-12	7.04524e-11
ENSG00000166147	FBN1	5046.99	3.25487	0.510386	6.37726	1.80278e-10	6.51833e-09
ENSG00000119684	MLH3	572.836	3.23816	0.248609	13.0251	8.80715e-39	2.78548e-36
ENSG00000116729	WLS	2129.84	3.22822	0.376974	8.5635	1.09492e-17	8.77795e-16
ENSG00000006327	TNFRSF12A	2645.75	3.18587	0.278466	11.4408	2.61589e-30	5.08703e-28
ENSG00000234494	SP2-AS1	47.3999	3.17406	0.451315	7.03292	2.02254e-12	9.48058e-11
ENSG00000172830	SSH3	1022.02	3.16346	0.553552	5.71484	1.09808e-08	3.03591e-07
ENSG00000167553	TUBA1C	6707.36	3.15281	0.473593	6.65722	2.79047e-11	1.10929e-09
ENSG00000117791	MTARC2	298.234	3.13518	0.47326	6.62464	3.48095e-11	1.36865e-09
ENSG00000010319	SEMA3G	61.8467	3.11746	0.509559	6.11795	9.47864e-10	3.06867e-08
ENSG00000272578	ENSG00000272578	269.784	3.11536	0.480437	6.48443	8.90669e-11	3.34216e-09
ENSG00000167460	TPM4	14186.1	3.05798	0.290044	10.5431	5.46383e-26	7.82361e-24
ENSG00000164403	SHROOM1	451.888	2.96689	0.433319	6.84691	7.54642e-12	3.24169e-10
ENSG00000132256	TRIM5	1615.21	2.96266	0.336405	8.80684	1.28728e-18	1.10835e-16
ENSG00000164294	GPX8	1812.69	2.93045	0.340508	8.60612	7.55734e-18	6.12698e-16
ENSG00000125170	DOK4	1199.74	2.93005	0.458863	6.38546	1.70884e-10	6.19423e-09
ENSG00000126458	RRAS	860.785	2.90906	0.256839	11.3264	9.7118e-30	1.85109e-27
ENSG00000283154	SCHIP1	340.981	2.88655	0.416878	6.9242	4.38447e-12	1.94437e-10
ENSG00000182718	ANXA2	17760.2	2.88429	0.265072	10.8811	1.4178e-27	2.3185e-25
ENSG00000108828	VAT1	5631.11	2.85935	0.438009	6.52806	6.6627e-11	2.54323e-09
ENSG00000151876	FBXO4	221.151	2.83739	0.358968	7.9043	2.69448e-15	1.72333e-13
ENSG00000256576	LINC02361	59.1134	2.78133	0.393432	7.06941	1.55594e-12	7.3533e-11
ENSG00000134864	GGACT	208.451	2.77899	0.440322	6.31127	2.7676e-10	9.78554e-09
ENSG00000002834	LASP1	5061.11	2.77081	0.424712	6.52398	6.84676e-11	2.60657e-09
ENSG00000184363	PKP3	55.3336	2.76735	0.399554	6.92608	4.32647e-12	1.92161e-10
ENSG00000153558	FBXL2	800.189	2.75686	0.309374	8.91109	5.0533e-19	4.57356e-17
ENSG00000135314	KHDC1	60.7966	2.73903	0.485406	5.64277	1.67338e-08	4.49705e-07
ENSG00000103381	CPPED1	377.183	2.73717	0.302185	9.05792	1.32964e-19	1.25883e-17
ENSG00000224287	ENSG00000224287	166.527	2.69752	0.302971	8.90356	5.40831e-19	4.87951e-17
ENSG00000210195	ENSG00000210195	30.5293	2.6743	0.46589	5.7402	9.45673e-09	2.64504e-07
ENSG00000165996	HACD1	518.274	2.6605	0.451194	5.89659	3.71101e-09	1.10223e-07
ENSG00000164039	BDH2	298.845	2.65855	0.288222	9.22398	2.86284e-20	2.89107e-18
ENSG00000104427	ZC2HC1A	255.51	2.64893	0.383994	6.89837	5.26032e-12	2.32204e-10
ENSG00000185904	LINC00839	477.717	2.62676	0.316847	8.29031	1.12953e-16	8.33565e-15
ENSG00000160201	U2AF1	1285.24	2.62143	0.276392	9.48448	2.43588e-21	2.67584e-19
ENSG00000267519	ENSG00000267519	1264.12	2.58923	0.411555	6.29135	3.14722e-10	1.10464e-08
ENSG00000139173	TMEM117	190.775	2.5818	0.429195	6.01545	1.79385e-09	5.59965e-08
ENSG00000185650	ZFP36L1	19965.6	2.51874	0.199492	12.6258	1.52195e-36	4.33696e-34
ENSG00000158458	NRG2	195.783	2.51499	0.367353	6.84624	7.58148e-12	3.2519e-10
ENSG00000132199	ENOSF1	1484.37	2.47778	0.375828	6.59287	4.31412e-11	1.6779e-09
ENSG00000004961	HCCS	1475.93	2.44826	0.284371	8.60936	7.34714e-18	5.97339e-16
ENSG00000006453	BAIAP2L1	1231.71	2.43085	0.372863	6.51942	7.05803e-11	2.68345e-09
ENSG00000163689	CFAP20DC	76.3	2.42575	0.322159	7.52969	5.08618e-14	2.8151e-12
ENSG00000285106	ENSG00000285106	153.688	2.39453	0.425708	5.62482	1.85701e-08	4.94418e-07
ENSG00000175592	FOSL1	1068.83	2.38106	0.253963	9.37562	6.87701e-21	7.25008e-19
ENSG00000183323	CCDC125	576.072	2.35751	0.307404	7.66908	1.73231e-14	1.01337e-12
ENSG00000269313	MAGIX	35.4005	2.35057	0.370977	6.33617	2.35545e-10	8.39011e-09
ENSG00000106351	AGFG2	1612.23	2.33708	0.320838	7.2843	3.23354e-13	1.66484e-11
ENSG00000188706	ZDHHC9	1137.84	2.31519	0.233316	9.923	3.30651e-23	4.04956e-21
ENSG00000185561	TLCD2	731.098	2.30443	0.238046	9.6806	3.64564e-22	4.26524e-20
ENSG00000117318	ID3	14285	2.30221	0.199638	11.5319	9.10971e-31	1.82074e-28
ENSG00000197256	KANK2	5957.82	2.29935	0.299944	7.66596	1.77505e-14	1.03417e-12
ENSG00000162241	SLC25A45	269.556	2.29098	0.29538	7.75603	8.76294e-15	5.29845e-13
ENSG00000232677	LINC00665	975.099	2.24643	0.209058	10.7455	6.22331e-27	9.7344e-25
ENSG00000086062	B4GALT1	3524.43	2.2378	0.27343	8.18418	2.74165e-16	1.92457e-14
ENSG00000213445	SIPA1	970.824	2.22334	0.249276	8.91919	4.69725e-19	4.26472e-17
ENSG00000074410	CA12	1393.4	2.22112	0.343552	6.46517	1.01182e-10	3.7673e-09
ENSG00000142627	EPHA2	5838.61	2.20377	0.346264	6.36441	1.96038e-10	7.03514e-09
ENSG00000237357	ENSG00000237357	174.955	2.18671	0.238614	9.16423	4.99e-20	4.88493e-18
ENSG00000111145	ELK3	2898.37	2.17096	0.296326	7.32626	2.36667e-13	1.23397e-11
ENSG00000115107	STEAP3	1509.2	2.16243	0.377368	5.7303	1.00251e-08	2.78774e-07
ENSG00000275160	RPL7AP45	52.5155	2.15868	0.365285	5.90957	3.42993e-09	1.02297e-07
ENSG00000141013	GAS8	590.608	2.14988	0.201862	10.6503	1.73837e-26	2.61948e-24
ENSG00000241935	HOGA1	554.753	2.13081	0.3328	6.40268	1.52673e-10	5.5551e-09
ENSG00000215256	DHRS4-AS1	399.176	2.12068	0.319907	6.62906	3.37824e-11	1.33191e-09
ENSG00000114993	RTKN	1911.34	2.11869	0.223666	9.47258	2.73016e-21	2.97639e-19
ENSG00000141854	MISP3	240.861	2.1129	0.201872	10.4665	1.23069e-25	1.74485e-23
ENSG00000158856	DMTN	157.371	2.10403	0.316545	6.64686	2.99413e-11	1.18861e-09
ENSG00000124313	IQSEC2	891.721	2.08958	0.182524	11.4483	2.39932e-30	4.69761e-28
ENSG00000166900	STX3	505.209	2.08498	0.305694	6.82047	9.07428e-12	3.86341e-10
ENSG00000187024	PTRH1	693.797	2.0689	0.366454	5.64574	1.6447e-08	4.43222e-07
ENSG00000236816	ENSG00000236816	101.248	2.0418	0.231657	8.81392	1.20841e-18	1.04757e-16
ENSG00000081923	ATP8B1	188.047	2.01776	0.301396	6.69471	2.16104e-11	8.68673e-10
ENSG00000107338	SHB	614.612	2.01407	0.321465	6.2653	3.7212e-10	1.29504e-08

## Sheet: DE.TEs
ERV	baseMean	log2FoldChange	lfcSE	stat	pvalue	padj	chromosome	start	end	strand	subfamily	family	class
ERVL-E_15p36.10	108.564	-9.18465	0.997266	-9.20983	3.26642e-20	2.4917e-16	chr15	80195837	80196091	+	ERVL-E	ERVL	LTR
ERVL-E_15p46.95	81.832	-9.33003	1.05994	-8.80242	1.33902e-18	7.81099e-15	chr15	80196361	80196498	+	ERVL-E	ERVL	LTR
HAL1_14p45.79	22.6242	-3.94236	0.595	-6.62582	3.45322e-11	4.12585e-08	chr14	103710145	103710457	+	HAL1	L1	LINE
HAL1_4p35.65	22.4007	-6.46729	0.991752	-6.52107	6.98063e-11	7.13658e-08	chr4	44019351	44020057	+	HAL1	L1	LINE
HERVE_a_19p5.94	128.726	-2.30861	0.360843	-6.39782	1.57615e-10	1.34743e-07	chr19	19895560	19897352	+	HERVE_a	ERV1	LTR
HERVH_6p10.04	65.4885	-8.44745	0.996935	-8.47342	2.3829e-17	1.07412e-13	chr6	122840217	122843243	+	HERVH	ERV1	LTR
HERVH_6p10.10	32.8102	-8.65517	1.10687	-7.8195	5.30336e-15	1.74298e-11	chr6	16261312	16263932	-	HERVH	ERV1	LTR
HERVK_17p38.40	61.3874	-10.2075	1.28856	-7.92159	2.34501e-15	8.01889e-12	chr17	8062631	8063901	+	HERVK	ERVK	LTR
HERVK_22p0.59	43.1355	-9.69841	1.30683	-7.42132	1.15961e-13	2.87488e-10	chr22	18939642	18945174	+	HERVK	ERVK	LTR
L1M1_5end_22p13.32	183.919	-3.36194	0.492927	-6.82036	9.08106e-12	1.45249e-08	chr22	38358752	38361082	-	L1M1_5end	L1	LINE
L1M2_orf2_12p14.04	19.7052	-6.69113	0.995214	-6.72331	1.77643e-11	2.44671e-08	chr12	107533249	107536643	+	L1M2_orf2	L1	LINE
L1M2_orf2_17p12.19	39.0088	-6.44104	0.790176	-8.1514	3.59747e-16	1.37211e-12	chr17	6112228	6113751	+	L1M2_orf2	L1	LINE
L1M3_orf2_6p18.39	24.1193	-8.20832	1.22488	-6.70131	2.06565e-11	2.69532e-08	chr6	122949492	122951097	+	L1M3_orf2	L1	LINE
L1M3_orf2_6p18.39.1	16.6047	-7.99373	1.18626	-6.7386	1.59922e-11	2.23366e-08	chr6	122951140	122952844	+	L1M3_orf2	L1	LINE
L1M4_5end_22p24.46.2	50.6596	-3.74549	0.557548	-6.71778	1.84513e-11	2.47265e-08	chr22	42134217	42134939	-	L1M4_5end	L1	LINE
L1M4_5end_6p24.36.1	21.3757	-7.05616	1.13965	-6.19153	5.95814e-10	3.89419e-07	chr6	31452989	31453500	-	L1M4_5end	L1	LINE
L1M4_orf2_16p28.39	12.8108	-7.94708	1.32143	-6.01399	1.81008e-09	9.06567e-07	chr16	33716686	33718435	-	L1M4_orf2	L1	LINE
L1M4_orf2_6p31.94	37.9725	-3.52677	0.52988	-6.65579	2.81786e-11	3.49299e-08	chr6	28784278	28785377	+	L1M4_orf2	L1	LINE
L1M5_orf2_15p27.47	10.8958	-7.04543	1.14219	-6.16837	6.89973e-10	4.38606e-07	chr15	23563654	23563986	-	L1M5_orf2	L1	LINE
L1M5_orf2_15p35.23	38.8897	-4.88661	0.625198	-7.8161	5.44861e-15	1.74298e-11	chr15	23568527	23568924	+	L1M5_orf2	L1	LINE
L1M5_orf2_15p39.20	23.3892	-7.83734	1.06386	-7.3669	1.7464e-13	4.12345e-10	chr15	23643608	23643839	+	L1M5_orf2	L1	LINE
L1M5_orf2_6p31.40.1	27.6967	-5.61666	0.891326	-6.30146	2.94852e-10	2.25906e-07	chr6	31451144	31452285	+	L1M5_orf2	L1	LINE
L1M5_orf2_7p27.27.1	17.7169	-7.4324	1.18802	-6.2561	3.94722e-10	2.81607e-07	chr7	108153072	108154254	+	L1M5_orf2	L1	LINE
L1MA5_3end_17p12.86	29.1344	-7.83925	1.06702	-7.34687	2.02898e-13	4.5729e-10	chr17	6113610	6114655	+	L1MA5_3end	L1	LINE
L1MA5A_3end_6p11.20	16.9538	-3.39464	0.541204	-6.27238	3.55573e-10	2.64375e-07	chr6	3302971	3303979	+	L1MA5A_3end	L1	LINE
L1MA9_3end_3p20.03.6	15.4682	-8.2191	1.32662	-6.1955	5.80995e-10	3.84748e-07	chr3	86938129	86938260	-	L1MA9_3end	L1	LINE
L1MB1_3end_10p15.97	19.9815	-8.5882	1.29826	-6.61517	3.71133e-11	4.38145e-08	chr10	44981233	44981497	+	L1MB1_3end	L1	LINE
L1MB2_3end_19p31.20	18.8361	-8.50315	1.28621	-6.61102	3.81692e-11	4.45309e-08	chr19	20405495	20405852	+	L1MB2_3end	L1	LINE
L1MC1_3end_14p16.20	29.5481	-8.17676	1.13736	-7.18924	6.51529e-13	1.31858e-09	chr14	91781273	91781575	+	L1MC1_3end	L1	LINE
L1MC3_3end_17p31.62	13.1924	-7.65794	1.19375	-6.41502	1.40807e-10	1.24405e-07	chr17	69250711	69251482	-	L1MC3_3end	L1	LINE
L1MC4_3end_16p29.44.1	33.2052	-3.77738	0.627841	-6.01646	1.7827e-09	8.97386e-07	chr16	56828222	56828647	+	L1MC4_3end	L1	LINE
L1MCa_5end_3p15.73	37.78	-9.18312	1.18401	-7.75596	8.768e-15	2.71718e-11	chr3	129041693	129043405	+	L1MCa_5end	L1	LINE
L1MD2_5end_17p32.56	13.7906	-5.19464	0.764581	-6.79409	1.08996e-11	1.68887e-08	chr17	69314701	69315459	+	L1MD2_5end	L1	LINE
L1ME1_3end_2p24.82.2	14.6507	-8.14055	1.35713	-5.99835	1.99331e-09	9.5493e-07	chr2	222263224	222264081	+	L1ME1_3end	L1	LINE
L1ME3G_3end_22p43.23	34.5305	-7.28405	0.984576	-7.39815	1.3809e-13	3.33999e-10	chr22	42379885	42380436	+	L1ME3G_3end	L1	LINE
L1ME4a_3end_15p17.47	148.175	-10.1897	1.17927	-8.64063	5.59056e-18	2.64e-14	chr15	80201029	80201175	+	L1ME4a_3end	L1	LINE
L1ME4a_3end_19p22.91	139.672	-5.4896	0.597281	-9.19099	3.89226e-20	2.75703e-16	chr19	56810481	56810589	+	L1ME4a_3end	L1	LINE
L1ME4a_3end_19p30.80	145.703	-5.99602	0.644973	-9.29655	1.45076e-20	1.21713e-16	chr19	56810159	56810293	+	L1ME4a_3end	L1	LINE
L1ME4a_3end_1p24.57.1	159.332	-2.53157	0.347068	-7.29416	3.00526e-13	6.47875e-10	chr1	86747875	86748349	-	L1ME4a_3end	L1	LINE
L1ME4a_3end_22p28.32	26.36	-3.31624	0.526748	-6.29568	3.06052e-10	2.31681e-07	chr22	38335213	38335475	+	L1ME4a_3end	L1	LINE
L1ME4a_3end_22p38.40.1	34.3853	-4.11333	0.606737	-6.77943	1.20652e-11	1.78578e-08	chr22	38337615	38337977	+	L1ME4a_3end	L1	LINE
L1ME4c_3end_15p33.31	183.433	-9.0535	0.776261	-11.663	1.97059e-31	6.51391e-27	chr15	80198779	80199075	+	L1ME4c_3end	L1	LINE
L1ME4c_3end_19p28.89	178.21	-5.87497	0.42659	-13.7719	3.75975e-43	1.86422e-38	chr19	56811360	56811474	-	L1ME4c_3end	L1	LINE
L1MEd_5end_1p31.01	23.4996	-8.82222	1.27577	-6.91522	4.67141e-12	8.27232e-09	chr1	166911474	166912533	+	L1MEd_5end	L1	LINE
L1P3_5end_20p5.57	17.2694	-7.72101	1.2311	-6.27165	3.57239e-10	2.64375e-07	chr20	45476922	45478614	-	L1P3_5end	L1	LINE
L1P3_orf2_20p8.08.1	89.1767	-9.78002	1.04563	-9.35324	8.5e-21	8.57237e-17	chr20	45472943	45476215	-	L1P3_orf2	L1	LINE
L1P3_orf2_4p7.68.2	25.5483	-5.3926	0.741878	-7.26885	3.62548e-13	7.49017e-10	chr4	82656852	82658467	-	L1P3_orf2	L1	LINE
L1P3_orf2_5p8.75.1	14.3253	-7.77797	1.18985	-6.53692	6.27995e-11	6.69806e-08	chr5	90797094	90800335	+	L1P3_orf2	L1	LINE
L1P3_orf2_6p8.34.3	11.1747	-7.41689	1.21438	-6.10756	1.01166e-09	5.99619e-07	chr6	122988322	122991384	+	L1P3_orf2	L1	LINE
L1PA10_5end_20p19.56	65.2815	-10.2962	1.27533	-8.0734	6.83676e-16	2.51104e-12	chr20	45476066	45478614	-	L1PA10_5end	L1	LINE
L1PA12_3end_4p23.90	21.5786	-7.09933	1.07496	-6.6043	3.99405e-11	4.55262e-08	chr4	44020060	44020348	-	L1PA12_3end	L1	LINE
L1PA13_3end_20p13.49	22.2299	-8.74199	1.29727	-6.73878	1.59727e-11	2.23366e-08	chr20	45472120	45473081	-	L1PA13_3end	L1	LINE
L1PA13_3end_8p11.55.1	19.6963	-5.91216	0.958353	-6.16909	6.86857e-10	4.38606e-07	chr8	66569039	66569335	-	L1PA13_3end	L1	LINE
L1PA14_5end_6p13.74	13.5593	-8.02912	1.32715	-6.04991	1.44924e-09	7.86176e-07	chr6	122954101	122955340	+	L1PA14_5end	L1	LINE
L1PA4_3end_15p3.08	14.9428	-8.16888	1.30781	-6.24624	4.20464e-10	2.95718e-07	chr15	23486140	23486479	-	L1PA4_3end	L1	LINE
L1PB_orf2_6p10.54	25.7002	-7.97544	1.16897	-6.8226	8.94043e-12	1.45249e-08	chr6	122958072	122960669	+	L1PB_orf2	L1	LINE
L1PBa_5end_4p11.47	11.1921	-6.75283	1.07576	-6.27726	3.44602e-10	2.58888e-07	chr4	151488921	151491763	+	L1PBa_5end	L1	LINE
L1PBa_5end_6p11.39	21.182	-8.02039	1.22695	-6.53688	6.28152e-11	6.69806e-08	chr6	122956622	122958217	+	L1PBa_5end	L1	LINE
L1PBa1_5end_6p23.61	14.9598	-8.1708	1.33355	-6.1271	8.94936e-10	5.47828e-07	chr6	122956078	122957163	+	L1PBa1_5end	L1	LINE
L1PREC2_orf2_6p14.54	19.5143	-8.55434	1.31809	-6.48996	8.58573e-11	8.51421e-08	chr6	122961608	122963764	+	L1PREC2_orf2	L1	LINE
LTR12C_6p10.17	24.5871	-8.88751	1.32804	-6.69221	2.19826e-11	2.83079e-08	chr6	16288083	16289318	+	LTR12C	ERV1	LTR
LTR16A1_11p22.21	11.894	-7.17814	1.12575	-6.3763	1.81417e-10	1.52462e-07	chr11	78015692	78015902	-	LTR16A1	ERVL	LTR
LTR16C_16p27.68.1	48.8533	-4.41041	0.72496	-6.08367	1.17465e-09	6.69462e-07	chr16	56831531	56831725	-	LTR16C	ERVL	LTR
LTR2_1p5.89	27.2018	-8.05771	1.05049	-7.67043	1.71418e-14	4.9997e-11	chr1	27060272	27060727	+	LTR2	ERV1	LTR
LTR2_3p3.83	24.5187	-5.25004	0.721905	-7.27248	3.52941e-13	7.44684e-10	chr3	196057110	196057539	+	LTR2	ERV1	LTR
LTR33_15p26.68	113.85	-9.25402	0.965526	-9.58443	9.29681e-22	1.53656e-17	chr15	80196738	80197051	+	LTR33	ERVL	LTR
LTR33_15p26.68.1	72.0536	-10.4386	1.2427	-8.39988	4.46934e-17	1.84671e-13	chr15	80197365	80197496	+	LTR33	ERVL	LTR
LTR37B_10p33.15	20.8859	-5.18778	0.834723	-6.21497	5.13333e-10	3.43957e-07	chr10	122230550	122230810	-	LTR37B	ERV1	LTR
LTR67B_20p23.21	32.9885	-3.20366	0.454464	-7.04932	1.79797e-12	3.42883e-09	chr20	5998502	5998720	+	LTR67B	ERVL	LTR
LTR78_1p38.71	19.581	-8.55891	1.2896	-6.63687	3.20404e-11	3.87481e-08	chr1	166911062	166911456	-	LTR78	ERV1	LTR
LTR7B_1p4.42	18.2587	-7.14269	1.1302	-6.31986	2.61803e-10	2.088e-07	chr1	1469769	1470201	+	LTR7B	ERV1	LTR
LTR8_4p14.19	11.9097	-7.17895	1.18058	-6.08088	1.19526e-09	6.73469e-07	chr4	133196110	133196846	-	LTR8	ERV1	LTR
LTR9B_17p16.79	17.1782	-6.47291	0.941306	-6.87651	6.13355e-12	1.0671e-08	chr17	6099535	6099987	+	LTR9B	ERV1	LTR
MER11C_15p3.26	62.0902	-5.26833	0.563369	-9.35146	8.64438e-21	8.57237e-17	chr15	100550446	100551511	+	MER11C	ERVK	LTR
MER21B_10p15.47	33.8218	-9.0231	1.19393	-7.55748	4.10943e-14	1.1014e-10	chr10	44997359	44998198	-	MER21B	ERVL	LTR
MER34A_Xp18.36.2	24.7439	-8.89662	1.26719	-7.02074	2.20696e-12	4.09838e-09	chrX	110672267	110672430	-	MER34A	ERV1	LTR
MER34A1_10p20.12	13.0535	-7.64264	1.25648	-6.08259	1.18259e-09	6.70135e-07	chr10	44990232	44990788	-	MER34A1	ERV1	LTR
MER52D_7p18.53	74.1365	-10.4797	1.23932	-8.45599	2.76721e-17	1.19311e-13	chr7	82506695	82508317	-	MER52D	ERV1	LTR
MER9a3_9p6.14	77.9428	-4.59426	0.649418	-7.07443	1.50064e-12	2.91791e-09	chr9	97030437	97030888	-	MER9a3	ERVK	LTR
MLT1A_17p23.04	15.3596	-6.902	1.10454	-6.24878	4.13677e-10	2.93022e-07	chr17	6118836	6119204	-	MLT1A	ERVL-MaLR	LTR
MLT1A_1p20.09	21.3256	-8.68201	1.2802	-6.78176	1.18723e-11	1.78386e-08	chr1	166908140	166908506	-	MLT1A	ERVL-MaLR	LTR
MLT1A0_7p21.19	21.4463	-7.38133	1.07626	-6.85833	6.96723e-12	1.19124e-08	chr7	82002095	82002448	+	MLT1A0	ERVL-MaLR	LTR
MLT1C2_6p25.42	22.5709	-8.43767	1.1778	-7.16392	7.84021e-13	1.55498e-09	chr6	122782210	122782480	-	MLT1C2	ERVL-MaLR	LTR
MLT1C2_9p25.67.1	10.7458	-6.69601	1.11629	-5.99845	1.99207e-09	9.5493e-07	chr9	137437400	137437598	+	MLT1C2	ERVL-MaLR	LTR
MLT1C2_Xp26.28.2	17.2671	-8.37742	1.29155	-6.48635	8.79436e-11	8.63476e-08	chrX	3930289	3930715	+	MLT1C2	ERVL-MaLR	LTR
MLT1D_20p21.31.1	45.6093	-3.17927	0.488368	-6.50999	7.51561e-11	7.52829e-08	chr20	5999653	5999958	+	MLT1D	ERVL-MaLR	LTR
MLT1D_3p22.02.1	34.2713	-8.39304	1.04103	-8.06227	7.4893e-16	2.65247e-12	chr3	86939669	86940014	+	MLT1D	ERVL-MaLR	LTR
MLT1E2_17p24.29	35.621	-4.52383	0.650644	-6.95285	3.5797e-12	6.45433e-09	chr17	4206953	4207655	+	MLT1E2	ERVL-MaLR	LTR
MLT1E3_16p22.47	106.729	-8.91299	1.00209	-8.89436	5.87571e-19	3.64173e-15	chr16	2783910	2784293	-	MLT1E3	ERVL-MaLR	LTR
MLT1F2_4p29.87	25.8999	-8.31178	1.23663	-6.72129	1.80121e-11	2.44686e-08	chr4	133207847	133208363	+	MLT1F2	ERVL-MaLR	LTR
MLT1H_1p21.72	21.6974	-8.05417	1.09401	-7.36204	1.81119e-13	4.17697e-10	chr1	166917730	166917816	-	MLT1H	ERVL-MaLR	LTR
MLT1H_1p26.94.1	21.2023	-8.67378	1.27593	-6.79802	1.06067e-11	1.66958e-08	chr1	166917858	166918067	-	MLT1H	ERVL-MaLR	LTR
MLT1H1_1p28.40	72.9675	-10.1345	1.13792	-8.90618	5.28215e-19	3.4921e-15	chr1	166917974	166918098	-	MLT1H1	ERVL-MaLR	LTR
MLT1H2_1p28.47.1	111.043	-8.61953	0.927336	-9.29494	1.47283e-20	1.21713e-16	chr1	166917744	166918031	-	MLT1H2	ERVL-MaLR	LTR
MLT1I_10p32.66	17.8228	-7.76727	1.15661	-6.71553	1.87386e-11	2.47766e-08	chr10	44998256	44998566	-	MLT1I	ERVL-MaLR	LTR
MLT1K_17p43.62	411.188	-6.55483	0.421288	-15.559	1.3817e-54	1.37019e-49	chr17	6124032	6124460	+	MLT1K	ERVL-MaLR	LTR
MLT1K_1p37.30.2	51.0571	-9.29511	1.0751	-8.64585	5.34062e-18	2.64e-14	chr1	166908975	166909521	+	MLT1K	ERVL-MaLR	LTR
MLT1K_3p23.07	25.1842	-8.92205	1.33357	-6.69034	2.22657e-11	2.83079e-08	chr3	129034800	129034963	-	MLT1K	ERVL-MaLR	LTR
MLT1K_3p33.96.2	51.4802	-9.95349	1.31177	-7.58781	3.25354e-14	8.96233e-11	chr3	129034477	129034883	-	MLT1K	ERVL-MaLR	LTR
MLT1N2_3p26.99	25.7552	-8.95421	1.37485	-6.51288	7.3722e-11	7.45999e-08	chr3	129036640	129036741	+	MLT1N2	ERVL-MaLR	LTR
MLT1O_19p27.13	19.7253	-6.04089	0.92146	-6.55578	5.53508e-11	6.03183e-08	chr19	56833345	56833537	-	MLT1O	ERVL-MaLR	LTR
MSTA_Xp12.66.3	18.2692	-8.45898	1.28333	-6.59143	4.35602e-11	4.85363e-08	chrX	110671871	110672266	-	MSTA	ERVL-MaLR	LTR
MSTB_10p11.62	183.436	-7.84852	0.787802	-9.96255	2.22285e-23	5.51083e-19	chr10	44970636	44971063	-	MSTB	ERVL-MaLR	LTR
MSTB1_2p15.99	13.0072	-6.64618	1.03443	-6.42498	1.31889e-10	1.17829e-07	chr2	80276432	80276899	-	MSTB1	ERVL-MaLR	LTR
MSTD_15p14.07	82.5927	-8.36577	0.958635	-8.72676	2.6208e-18	1.44387e-14	chr15	80195442	80195793	-	MSTD	ERVL-MaLR	LTR
MSTD_20p19.81	11.348	-4.8958	0.812114	-6.02847	1.65524e-09	8.50494e-07	chr20	25018066	25018413	+	MSTD	ERVL-MaLR	LTR
THE1-int_5p10.98.2	14.8303	-8.1585	1.35704	-6.01197	1.8328e-09	9.13334e-07	chr5	91147723	91149233	+	THE1-int	ERVL-MaLR	LTR
ERVL-E_5p43.77	37.9598	21.4194	3.53453	6.06005	1.36078e-09	7.49691e-07	chr5	92847399	92847927	+	ERVL-E	ERVL	LTR
HAL1ME_4p35.13	56.6998	21.9709	3.53429	6.21651	5.0833e-10	3.43957e-07	chr4	168532295	168533070	+	HAL1ME	L1	LINE
HERV-Fc2_10p41.31	282.837	24.218	3.53389	6.85306	7.22891e-12	1.21503e-08	chr10	103206513	103208326	+	HERV-Fc2	ERV1	LTR
HERV35I_17p18.36	41.3503	21.5392	3.53447	6.09403	1.10105e-09	6.34813e-07	chr17	20864400	20864683	-	HERV35I	ERV1	LTR
HERVH_10p13.35	148.284	23.3104	3.53398	6.59606	4.22233e-11	4.75813e-08	chr10	103205875	103206472	+	HERVH	ERV1	LTR
HERVH_10p14.51.1	299.257	24.294	2.51976	9.64141	5.34512e-22	1.06012e-17	chr10	103211679	103212679	+	HERVH	ERV1	LTR
HERVH_12p13.14	123.278	23.06	3.53402	6.52515	6.79323e-11	7.0912e-08	chr12	95752700	95753199	+	HERVH	ERV1	LTR
HERVH_12p15.20.1	56.9859	21.9867	3.53428	6.22099	4.94035e-10	3.40222e-07	chr12	95753864	95754080	+	HERVH	ERV1	LTR
HERVH_12p16.37	134.22	23.1757	3.534	6.55793	5.45601e-11	6.01174e-08	chr12	95753202	95753862	+	HERVH	ERV1	LTR
HERVH_12p7.38.1	103.145	22.8185	3.53407	6.45673	1.06988e-10	9.82379e-08	chr12	95754079	95754457	+	HERVH	ERV1	LTR
HERVH_12p9.37	107.757	22.873	3.53405	6.47217	9.66078e-11	9.03802e-08	chr12	95749285	95749897	+	HERVH	ERV1	LTR
HERVH_2p10.01	57.4334	21.9945	3.53428	6.22318	4.87177e-10	3.37845e-07	chr2	12570110	12573174	+	HERVH	ERV1	LTR
HERVH_4p22.60	84.4953	21.3247	3.53413	6.03394	1.60006e-09	8.32219e-07	chr4	182817877	182818109	+	HERVH	ERV1	LTR
HERVH_5p11.66	60.5515	22.0648	3.53426	6.24311	4.28948e-10	2.9956e-07	chr5	92827495	92827997	+	HERVH	ERV1	LTR
HERVH_5p12.71	93.0052	22.6677	3.5341	6.41399	1.41758e-10	1.24405e-07	chr5	92824176	92824988	+	HERVH	ERV1	LTR
HERVH_5p12.92.2	33.0272	21.2264	3.53464	6.00524	1.91044e-09	9.44363e-07	chr5	92828684	92828901	+	HERVH	ERV1	LTR
HERVH_5p15.55	83.4783	22.516	3.53413	6.37103	1.87764e-10	1.56471e-07	chr5	92828000	92828682	+	HERVH	ERV1	LTR
HERVH_8p13.53	38.0541	21.4246	3.53453	6.06152	1.34842e-09	7.47031e-07	chr8	99948585	99948805	+	HERVH	ERV1	LTR
L1M2_5end_19p31.71	76.4185	22.2855	3.53416	6.30575	2.86804e-10	2.23949e-07	chr19	46118230	46119696	+	L1M2_5end	L1	LINE
L1M2c_5end_5p32.76	105.911	21.5637	3.53406	6.10169	1.04954e-09	6.12233e-07	chr5	92874600	92876923	-	L1M2c_5end	L1	LINE
L1M3_orf2_3p17.64	122.762	23.0533	3.53402	6.52325	6.88006e-11	7.10703e-08	chr3	36682626	36685039	+	L1M3_orf2	L1	LINE
L1M3_orf2_3p25.54	34.7059	21.2967	3.5346	6.0252	1.689e-09	8.63012e-07	chr3	104337057	104339427	+	L1M3_orf2	L1	LINE
L1M4_orf2_14p23.14	76.6746	22.3938	3.53416	6.3364	2.35193e-10	1.9217e-07	chr14	28582713	28583563	-	L1M4_orf2	L1	LINE
L1M4_orf2_14p23.14.1	36.3953	21.3601	3.53456	6.0432	1.51083e-09	8.01202e-07	chr14	28583854	28584183	-	L1M4_orf2	L1	LINE
L1M4a1_5end_6p20.34	110.495	22.9073	3.53405	6.48188	9.05896e-11	8.80735e-08	chr6	140026094	140026934	-	L1M4a1_5end	L1	LINE
L1M4b_5end_14p25.14	50.7954	21.8034	3.53434	6.169	6.8725e-10	4.38606e-07	chr14	28584183	28584873	-	L1M4b_5end	L1	LINE
L1M5_orf2_15p26.64	34.0005	21.2152	3.53461	6.00213	1.94741e-09	9.47657e-07	chr15	22777419	22777682	-	L1M5_orf2	L1	LINE
L1M5_orf2_2p35.06.4	65.3394	4.3162	0.579968	7.44212	9.9082e-14	2.5194e-10	chr2	223703333	223703750	-	L1M5_orf2	L1	LINE
L1M5_orf2_5p25.76.1	64.4848	22.1571	3.53423	6.26929	3.62698e-10	2.66427e-07	chr5	92887944	92888445	-	L1M5_orf2	L1	LINE
L1MB2_3end_14p19.56	44.5779	21.6269	3.53442	6.11893	9.42059e-10	5.66189e-07	chr14	28585619	28585809	+	L1MB2_3end	L1	LINE
L1MB3_3end_11p14.78	35.5223	21.3235	3.53458	6.03281	1.61128e-09	8.32219e-07	chr11	12997843	12998192	-	L1MB3_3end	L1	LINE
L1MB5_3end_1p34.23.1	162.86	22.0208	3.26458	6.74539	1.52618e-11	2.19343e-08	chr1	5426721	5427197	-	L1MB5_3end	L1	LINE
L1MB7_3end_12p23.76	44.5463	21.6437	3.53442	6.12368	9.14398e-10	5.56307e-07	chr12	59476876	59477794	+	L1MB7_3end	L1	LINE
L1MB7_3end_14p22.10	47.2725	21.7251	3.53438	6.14679	7.90659e-10	4.9941e-07	chr14	28582113	28582685	-	L1MB7_3end	L1	LINE
L1MB8_3end_14p24.20	61.5027	22.0917	3.44656	6.40976	1.45748e-10	1.26784e-07	chr14	28586017	28586310	-	L1MB8_3end	L1	LINE
L1MC1_3end_7p18.99.3	53.5871	3.60078	0.555919	6.47717	9.34568e-11	8.99789e-08	chr7	154950440	154951130	+	L1MC1_3end	L1	LINE
L1MC3_3end_14p24.65	179.302	23.5816	3.53395	6.67287	2.50856e-11	3.14895e-08	chr14	28599507	28601056	-	L1MC3_3end	L1	LINE
L1MC3_3end_5p21.32	124.372	23.0635	3.53402	6.52614	6.74842e-11	7.0912e-08	chr5	92988433	92990058	+	L1MC3_3end	L1	LINE
L1MC5_3end_17p31.11	180.037	4.74866	0.695504	6.82766	8.6313e-12	1.42657e-08	chr17	56888502	56888688	-	L1MC5_3end	L1	LINE
L1MCb_5end_5p36.30	43.652	21.6207	3.53443	6.11716	9.5256e-10	5.69051e-07	chr5	92983614	92984831	+	L1MCb_5end	L1	LINE
L1MD_orf2_14p29.08.1	45.386	21.6686	3.53441	6.13075	8.74676e-10	5.42119e-07	chr14	28581215	28581717	-	L1MD_orf2	L1	LINE
L1ME1_3end_18p24.76	184.003	3.71029	0.447228	8.29621	1.07489e-16	4.26375e-13	chr18	63988877	63989661	-	L1ME1_3end	L1	LINE
L1ME1_3end_20p32.25	45.1184	21.6588	3.53441	6.12799	8.89983e-10	5.47828e-07	chr20	44749553	44749974	-	L1ME1_3end	L1	LINE
L1ME3D_3end_10p27.24	649.389	6.42163	0.945618	6.79093	1.11414e-11	1.69978e-08	chr10	99851685	99852302	-	L1ME3D_3end	L1	LINE
L1ME3G_3end_2p31.26.2	87.8631	4.23421	0.548325	7.72207	1.14456e-14	3.43948e-11	chr2	223703108	223703471	-	L1ME3G_3end	L1	LINE
L1ME4a_3end_18p28.08.1	76.2743	4.23161	0.602863	7.01918	2.23172e-12	4.09838e-09	chr18	63988059	63988213	-	L1ME4a_3end	L1	LINE
L1ME4a_3end_4p31.58	35.9886	21.3385	3.53457	6.03709	1.56917e-09	8.2333e-07	chr4	40315937	40316355	+	L1ME4a_3end	L1	LINE
L1MEd_5end_5p36.49	87.4681	22.5746	3.53411	6.38762	1.68483e-10	1.42803e-07	chr5	92993797	92994728	-	L1MEd_5end	L1	LINE
L1P1_orf2_14p7.46	46.4772	21.6982	3.37011	6.43844	1.2071e-10	1.0982e-07	chr14	28586759	28586946	+	L1P1_orf2	L1	LINE
L1P1_orf2_5p2.55.1	38.966	21.1792	3.53451	5.9921	2.07143e-09	9.87586e-07	chr5	92892634	92893451	-	L1P1_orf2	L1	LINE
L1P1_orf2_5p3.44.4	70.0127	22.2732	3.53419	6.30221	2.93438e-10	2.25906e-07	chr5	92893446	92894113	+	L1P1_orf2	L1	LINE
L1P3_orf2_3p8.31	163.762	23.4554	3.53397	6.63713	3.19851e-11	3.87481e-08	chr3	36506224	36508957	-	L1P3_orf2	L1	LINE
L1P3_orf2_5p8.37.3	95.828	22.71	3.53409	6.426	1.31005e-10	1.17829e-07	chr5	92830234	92833501	-	L1P3_orf2	L1	LINE
L1PA10_5end_5p24.32	110.638	22.8841	3.53405	6.47533	9.46048e-11	9.02084e-08	chr5	92833352	92835766	-	L1PA10_5end	L1	LINE
L1PA13_3end_4p12.58	42.9955	21.5845	3.53444	6.1069	1.01582e-09	5.99619e-07	chr4	168531935	168532267	-	L1PA13_3end	L1	LINE
L1PA13_5end_3p19.69.2	51.669	21.8425	3.53433	6.18008	6.40692e-10	4.15265e-07	chr3	178332711	178334495	-	L1PA13_5end	L1	LINE
L1PA15_3end_14p11.37	80.1677	22.4572	3.53414	6.35435	2.09309e-10	1.72971e-07	chr14	28584874	28585375	-	L1PA15_3end	L1	LINE
L1PA15_3end_14p11.96	80.9918	21.9661	3.53414	6.2154	5.11948e-10	3.43957e-07	chr14	28578635	28579502	-	L1PA15_3end	L1	LINE
L1PA16_3end_14p16.23	52.9071	21.8819	3.53432	6.19125	5.96889e-10	3.89419e-07	chr14	28580751	28581214	-	L1PA16_3end	L1	LINE
L1PA16_3end_18p12.97.1	51.1668	21.371	3.53434	6.04667	1.47871e-09	7.93136e-07	chr18	48005052	48005434	-	L1PA16_3end	L1	LINE
L1PA16_3end_18p9.65	31.8033	21.1737	3.53467	5.99028	2.09482e-09	9.93958e-07	chr18	48005905	48006108	-	L1PA16_3end	L1	LINE
L1PA16_3end_1p14.73	60.0803	21.208	3.53426	6.00068	1.96496e-09	9.50532e-07	chr1	218670760	218671396	+	L1PA16_3end	L1	LINE
L1PA17_3end_20p8.59	39.1977	21.4615	3.53451	6.07198	1.26343e-09	7.07854e-07	chr20	59161568	59162153	-	L1PA17_3end	L1	LINE
L1PA3_3end_17p3.00	36.9458	21.3831	3.53455	6.04974	1.45079e-09	7.86176e-07	chr17	20860201	20861102	+	L1PA3_3end	L1	LINE
L1PA4_3end_12p2.45.2	37.6282	21.4088	3.53454	6.05704	1.38652e-09	7.5965e-07	chr12	59478673	59479571	-	L1PA4_3end	L1	LINE
L1PA6_3end_14p3.30	155.773	22.1374	3.53397	6.26416	3.7485e-10	2.71334e-07	chr14	28586799	28587687	+	L1PA6_3end	L1	LINE
L1PB_orf2_3p8.87.1	33.0843	21.2253	3.53464	6.00493	1.91411e-09	9.44363e-07	chr3	104266008	104268366	-	L1PB_orf2	L1	LINE
L1PB3_3end_4p13.77	33.9438	21.2196	3.53462	6.00336	1.93281e-09	9.47657e-07	chr4	83292601	83293017	+	L1PB3_3end	L1	LINE
L1PREC2_orf2_14p13.34	36.4794	21.3664	3.53456	6.04499	1.49419e-09	7.96635e-07	chr14	28579358	28579748	-	L1PREC2_orf2	L1	LINE
L1PREC2_orf2_6p9.79	36.1524	21.3532	3.53457	6.04126	1.5292e-09	8.06629e-07	chr6	140027889	140029141	-	L1PREC2_orf2	L1	LINE
LOR1-int_3p12.01.3	54.2008	21.9164	3.42396	6.40088	1.54487e-10	1.33218e-07	chr3	106835683	106837832	-	LOR1-int	ERV1	LTR
LOR1a_3p12.67	62.8088	21.9761	3.53424	6.21806	5.03339e-10	3.43957e-07	chr3	106837834	106838325	-	LOR1a	ERV1	LTR
LTR16A1_2p29.49	31.6366	21.1675	3.53468	5.98854	2.11733e-09	9.99852e-07	chr2	143049507	143049710	+	LTR16A1	ERVL	LTR
LTR19A_10p12.57	94.3488	22.6876	2.61954	8.66091	4.68024e-18	2.44277e-14	chr10	6842527	6842943	+	LTR19A	ERV1	LTR
LTR27E_2p20.40	71.0116	22.2908	3.53419	6.3072	2.84134e-10	2.23625e-07	chr2	142868235	142869077	-	LTR27E	ERV1	LTR
LTR27E_2p20.40.1	35.4544	21.3236	3.53458	6.03286	1.61087e-09	8.32219e-07	chr2	142869363	142869554	-	LTR27E	ERV1	LTR
LTR7Y_1p0.19	42.9165	21.5451	3.53444	6.09574	1.08931e-09	6.31719e-07	chr1	108473290	108473396	+	LTR7Y	ERV1	LTR
LTR7Y_5p9.03	79.2802	22.3324	3.53415	6.31904	2.63192e-10	2.088e-07	chr5	92823742	92824175	+	LTR7Y	ERV1	LTR
LTR9_2p10.40	98.0914	4.58366	0.600765	7.6297	2.35295e-14	6.6667e-11	chr2	223723886	223724514	-	LTR9	ERV1	LTR
MER21C_17p26.85	431.769	4.3999	0.696201	6.31987	2.6178e-10	2.088e-07	chr17	56887680	56888380	-	MER21C	ERVL	LTR
MER21C_3p27.17	36.6369	21.3719	3.53456	6.04657	1.47963e-09	7.93136e-07	chr3	143738534	143739374	-	MER21C	ERVL	LTR
MER4-int_Xp16.32.1	80.2802	22.3909	3.53414	6.3356	2.36417e-10	1.9217e-07	chrX	88987600	88989983	+	MER4-int	ERV1	LTR
MER41A_12p10.07	69.8107	22.2682	3.53419	6.30078	2.96144e-10	2.25906e-07	chr12	79546313	79546839	-	MER41A	ERV1	LTR
MER49_22p16.06.1	143.997	4.0345	0.534848	7.54327	4.5834e-14	1.19611e-10	chr22	39020095	39020349	+	MER49	ERV1	LTR
MER4A1_Xp11.62	107.867	22.8741	3.53405	6.47247	9.64132e-11	9.03802e-08	chrX	88989985	88990433	+	MER4A1	ERV1	LTR
MER65C_22p31.53	491.351	3.70964	0.506875	7.31865	2.5048e-13	5.51986e-10	chr22	39019077	39019516	+	MER65C	ERV1	LTR
MER83_19p12.75	225.917	23.9044	3.53392	6.76426	1.3399e-11	1.95402e-08	chr19	46121618	46121909	-	MER83	ERV1	LTR
MLT1A_18p29.31	117.635	3.57801	0.570842	6.26796	3.65815e-10	2.66741e-07	chr18	79970406	79970768	+	MLT1A	ERVL-MaLR	LTR
MLT1A0_12p17.72.1	151.669	23.3494	3.53398	6.60713	3.91854e-11	4.51849e-08	chr12	25973583	25973939	+	MLT1A0	ERVL-MaLR	LTR
MLT1B_22p39.54	178.03	3.37285	0.552513	6.10457	1.03079e-09	6.04854e-07	chr22	39019575	39019758	-	MLT1B	ERVL-MaLR	LTR
MLT1C_1p17.30	106.951	22.86	3.53406	6.46849	9.89843e-11	9.17381e-08	chr1	5422418	5422888	+	MLT1C	ERVL-MaLR	LTR
MLT1C2_5p19.29.1	53.3835	21.8959	3.53432	6.19524	5.8197e-10	3.84748e-07	chr5	92888763	92889177	+	MLT1C2	ERVL-MaLR	LTR
MLT1E1A_3p24.88	32.811	21.2148	3.53464	6.00196	1.94946e-09	9.47657e-07	chr3	36407726	36408106	-	MLT1E1A	ERVL-MaLR	LTR
MLT1G1_6p33.42	308.398	24.3368	2.58333	9.42068	4.48175e-21	6.34916e-17	chr6	140092676	140093193	-	MLT1G1	ERVL-MaLR	LTR
MLT1J_18p33.30.1	41.1657	21.5291	3.53447	6.09119	1.12074e-09	6.4243e-07	chr18	48001385	48001591	+	MLT1J	ERVL-MaLR	LTR
MLT1J_4p34.33	44.1492	21.6273	3.53443	6.11904	9.41389e-10	5.66189e-07	chr4	40304685	40305102	+	MLT1J	ERVL-MaLR	LTR
MLT1K_5p36.37.2	45.7388	21.6808	3.5344	6.13421	8.55812e-10	5.33763e-07	chr5	167653633	167654062	+	MLT1K	ERVL-MaLR	LTR
MLT1L_3p32.85	34.5001	21.2878	3.5346	6.02269	1.71539e-09	8.6791e-07	chr3	36408528	36408906	+	MLT1L	ERVL-MaLR	LTR
MLT1O_17p27.76	87.6232	4.31661	0.689519	6.26032	3.84184e-10	2.76075e-07	chr17	47947102	47947232	+	MLT1O	ERVL-MaLR	LTR
MLT2C1_17p25.10	34.6442	21.294	3.5346	6.02444	1.69701e-09	8.63012e-07	chr17	79769876	79770126	+	MLT2C1	ERVL	LTR
MSTB_12p11.90.1	220.753	23.8658	2.5479	9.36685	7.47296e-21	8.57237e-17	chr12	52168982	52169353	-	MSTB	ERVL-MaLR	LTR
MSTB_8p15.99.1	38.7864	21.451	3.53451	6.069	1.28706e-09	7.17046e-07	chr8	28340592	28340980	-	MSTB	ERVL-MaLR	LTR
THE1B_3p11.75.4	117.99	21.6837	3.53403	6.13569	8.47918e-10	5.32187e-07	chr3	174528611	174528942	-	THE1B	ERVL-MaLR	LTR
