# Supplementary material for: Expression of LTR and LINE1 transposable elements defines atypical teratoid/rhabdoid tumor subtypes
Source: Acta Neuropathol Commun. 2025 Jul 22;13:159. doi: 10.1186/s40478-025-02078-w (PMC12285028; doi:10.1186/s40478-025-02078-w)
Supplement: Supplementary file 5 — Additional file5 (XLSX 7 kb) [file 40478_2025_2078_MOESM5_ESM.xlsx]

## Sheet: Sheet1
SYMBOL
